# Supplementary material for: Review of German Spilomicrus Westwood (Hymenoptera, Diapriidae, Spilomicrini)
Source: Biodivers Data J. 2024 Jan 8;12:e114515. doi: 10.3897/BDJ.12.e114515 (PMC10790369; doi:10.3897/BDJ.12.e114515)
Supplement: XML Treatment for Spilomicrus [file BDJ.12.e114515-treatment1.xml]

<!DOCTYPE tp:taxon-treatment
  PUBLIC "-//TaxonX//DTD Taxonomic Treatment Publishing DTD v0 20100105//EN" "tax-treatment-NSO.dtd">
<tp:taxon-treatment xmlns:tp="http://www.plazi.org/taxpub"><tp:treatment-meta><mixed-citation publication-type="journal"><person-group><name><surname>Hübner</surname><given-names>Jeremy Joshua</given-names></name><name><surname>Chemyreva</surname><given-names>Vasilisa</given-names></name></person-group><article-title>Review of German <italic><tp:taxon-name><tp:taxon-name-part taxon-name-part-type="genus" reg="Spilomicrus">Spilomicrus</tp:taxon-name-part></tp:taxon-name></italic> Westwood (<tp:taxon-name><tp:taxon-name-part taxon-name-part-type="order">Hymenoptera</tp:taxon-name-part></tp:taxon-name>, <tp:taxon-name><tp:taxon-name-part taxon-name-part-type="family">Diapriidae</tp:taxon-name-part></tp:taxon-name>, <tp:taxon-name><tp:taxon-name-part taxon-name-part-type="tribe">Spilomicrini</tp:taxon-name-part></tp:taxon-name>)</article-title><source>Biodivers Data J</source><day>08</day><month>01</month><year>2024</year><volume>12</volume><pub-id pub-id-type="doi">10.3897/BDJ.12.e114515</pub-id></mixed-citation></tp:treatment-meta><tp:nomenclature><tp:taxon-name>
            <object-id xmlns:xlink="http://www.w3.org/1999/xlink" content-type="arpha" xlink:type="simple">526F7547-2623-545B-A1AB-F3E4D9300F67</object-id>
            <tp:taxon-name-part taxon-name-part-type="genus">Spilomicrus</tp:taxon-name-part>
          </tp:taxon-name><tp:taxon-authority>Westwood, 1832</tp:taxon-authority><tp:nomenclature-citation-list><tp:nomenclature-citation><tp:taxon-name>
                <tp:taxon-name-part taxon-name-part-type="genus" reg="Spilomicrus"/>
                <tp:taxon-name-part taxon-name-part-type="species" reg="stigmaticalis"/>
              </tp:taxon-name><comment> Type species <italic><tp:taxon-name><tp:taxon-name-part taxon-name-part-type="genus" reg="Spilomicrus">Spilomicrus</tp:taxon-name-part><tp:taxon-name-part taxon-name-part-type="species" reg="stigmaticalis">stigmaticalis</tp:taxon-name-part></tp:taxon-name></italic> Westwood, 1832, by original monotypy.</comment></tp:nomenclature-citation></tp:nomenclature-citation-list></tp:nomenclature><tp:treatment-sec sec-type="Diagnosis"><title>Diagnosis</title><p>A detailed diagnosis of the genus was given by <xref ref-type="bibr" rid="B10478447">Masner (1991)</xref> and by <xref ref-type="bibr" rid="B10478314">Masner and García (2002)</xref> and, therefore, we only provide a short diagnosis including the most important features.</p><p>Medium-sized (1.5–4.5 mm long) melanic wasps. Head subglobose, with mouthparts in lateral view hypognathous; antenna 13-segmented, in females with clava more- or less abrupt, in males antenna thread-like, A4 modified in almost all species. Mesosoma moderately to distinctly wider than high; scutellum with 2 anterior pits and, in most species, with 2 lateral pits and row of smaller posterior pits along posterior margin; forewing with costal vein tubular to nebulous, submarginal vein tubular, marginal vein relatively short, postmarginal and stigmal veins rudimentary or absent; basal vein rarely tubular, in most species nebulous or absent; other veins, at most, nebulous or absent; legs slender to stout, with or without trochanters. Petiole cylindrical in most species; anterior margin of T2 straight, without median cleft or emargination (rarely with 2 lateral folds filled with pilosity); base of S2 arcuate, with moderate to strong cushion of pilosity.</p><p>The following part lists all the <italic><tp:taxon-name><tp:taxon-name-part taxon-name-part-type="genus" reg="Spilomicrus">Spilomicrus</tp:taxon-name-part></tp:taxon-name></italic> species found within the framework of the GBOL III project. In comparison to the whole European <italic><tp:taxon-name><tp:taxon-name-part taxon-name-part-type="genus" reg="Spilomicrus">Spilomicrus</tp:taxon-name-part></tp:taxon-name></italic> fauna, three species could not be recorded for Germany and are, therefore, not documented here: <italic><tp:taxon-name><tp:taxon-name-part taxon-name-part-type="genus" reg="Spilomicrus">S.</tp:taxon-name-part><tp:taxon-name-part taxon-name-part-type="species" reg="sanbornei">sanbornei</tp:taxon-name-part></tp:taxon-name></italic> Masner, 1991, <italic><tp:taxon-name><tp:taxon-name-part taxon-name-part-type="genus" reg="Spilomicrus">S.</tp:taxon-name-part><tp:taxon-name-part taxon-name-part-type="species" reg="cursor">cursor</tp:taxon-name-part></tp:taxon-name></italic> Kieffer, 1911 and <italic><tp:taxon-name><tp:taxon-name-part taxon-name-part-type="genus" reg="Spilomicrus">S.</tp:taxon-name-part><tp:taxon-name-part taxon-name-part-type="species" reg="latus">latus</tp:taxon-name-part></tp:taxon-name></italic> Chemyreva, 2021. In addition to the morphology, we provide the barcoding information in the form of the BINs and, if necessary, genetic distances for closely-associated taxa. Illustrations are given for the newly-described taxa and the closest sister taxa for a better understanding of the morphological characters and differences. All other species have already been well described and illustrated in <xref ref-type="bibr" rid="B10478305">Chemyreva (2021)</xref>.</p></tp:treatment-sec><ref-list><ref id="B10478447"><element-citation xmlns:xlink="http://www.w3.org/1999/xlink" publication-type="article" xlink:type="simple"><person-group person-group-type="author"><name name-style="western"><surname>Masner</surname><given-names>Lubomir</given-names></name></person-group><year>1991</year><article-title>Revision of <italic><tp:taxon-name><tp:taxon-name-part taxon-name-part-type="genus" reg="Spilomicrus">Spilomicrus</tp:taxon-name-part></tp:taxon-name></italic> Westwood in America north of Mexico (<tp:taxon-name><tp:taxon-name-part taxon-name-part-type="order">Hymenoptera</tp:taxon-name-part></tp:taxon-name>: <tp:taxon-name><tp:taxon-name-part taxon-name-part-type="superfamily">Proctotrupoidea</tp:taxon-name-part></tp:taxon-name>, <tp:taxon-name><tp:taxon-name-part taxon-name-part-type="family">Diapriidae</tp:taxon-name-part></tp:taxon-name>)</article-title><source>The Canadian Entomologist</source><volume>123</volume><issue>1</issue><fpage>107</fpage><lpage>177</lpage><pub-id pub-id-type="doi">10.4039/Ent123107-1</pub-id></element-citation></ref><ref id="B10478314"><element-citation xmlns:xlink="http://www.w3.org/1999/xlink" publication-type="article" xlink:type="simple"><person-group person-group-type="author"><name name-style="western"><surname>Masner</surname><given-names>Lubomír</given-names></name><name name-style="western"><surname>García</surname><given-names>R José Luis</given-names></name></person-group><year>2002</year><article-title>The genera of <tp:taxon-name><tp:taxon-name-part taxon-name-part-type="subfamily">Diapriinae</tp:taxon-name-part></tp:taxon-name> (<tp:taxon-name><tp:taxon-name-part taxon-name-part-type="order">Hymenoptera</tp:taxon-name-part></tp:taxon-name>: <tp:taxon-name><tp:taxon-name-part taxon-name-part-type="family">Diapriidae</tp:taxon-name-part></tp:taxon-name>) in the new world</article-title><source>Bulletin of the American Museum of Natural History</source><volume>268</volume><fpage>1</fpage><lpage>138</lpage><uri xlink:type="simple">http://www.bioone.org/doi/abs/10.1206/0003-0090%282002%29268%3C0001%3ATGODHD%3E2.0.CO%3B2</uri><pub-id pub-id-type="doi">10.1206/0003-0090(2002)2682.0.CO;2</pub-id></element-citation></ref><ref id="B10478305"><element-citation xmlns:xlink="http://www.w3.org/1999/xlink" publication-type="article" xlink:type="simple"><person-group person-group-type="author"><name name-style="western"><surname>Chemyreva</surname><given-names>V. G.</given-names></name></person-group><year>2021</year><article-title>Review of European <italic><tp:taxon-name><tp:taxon-name-part taxon-name-part-type="genus" reg="Spilomicrus">Spilomicrus</tp:taxon-name-part></tp:taxon-name></italic> Westwood (<tp:taxon-name><tp:taxon-name-part taxon-name-part-type="order">Hymenoptera</tp:taxon-name-part></tp:taxon-name>, <tp:taxon-name><tp:taxon-name-part taxon-name-part-type="family">Diapriidae</tp:taxon-name-part></tp:taxon-name>: <tp:taxon-name><tp:taxon-name-part taxon-name-part-type="tribe">Spilomicrini</tp:taxon-name-part></tp:taxon-name>) Except for species of the <italic><tp:taxon-name><tp:taxon-name-part taxon-name-part-type="genus" reg="Spilomicrus"/><tp:taxon-name-part taxon-name-part-type="species" reg="formosus">formosus</tp:taxon-name-part></tp:taxon-name></italic> group</article-title><source>Entomological Review</source><volume>101</volume><issue>3</issue><fpage>388</fpage><lpage>435</lpage><uri xlink:type="simple">https://link.springer.com/10.1134/S0013873821030106</uri><pub-id pub-id-type="doi">10.1134/S0013873821030106</pub-id></element-citation></ref></ref-list></tp:taxon-treatment>
