# Supplementary material for: Review of German Spilomicrus Westwood (Hymenoptera, Diapriidae, Spilomicrini)
Source: Biodivers Data J. 2024 Jan 8;12:e114515. doi: 10.3897/BDJ.12.e114515 (PMC10790369; doi:10.3897/BDJ.12.e114515)
Supplement: XML Treatment for Spilomicrus antennatus [file BDJ.12.e114515-treatment4.xml]

<!DOCTYPE tp:taxon-treatment
  PUBLIC "-//TaxonX//DTD Taxonomic Treatment Publishing DTD v0 20100105//EN" "tax-treatment-NSO.dtd">
<tp:taxon-treatment xmlns:tp="http://www.plazi.org/taxpub"><tp:treatment-meta><mixed-citation publication-type="journal"><person-group><name><surname>Hübner</surname><given-names>Jeremy Joshua</given-names></name><name><surname>Chemyreva</surname><given-names>Vasilisa</given-names></name></person-group><article-title>Review of German <italic><tp:taxon-name><tp:taxon-name-part taxon-name-part-type="genus" reg="Spilomicrus">Spilomicrus</tp:taxon-name-part></tp:taxon-name></italic> Westwood (<tp:taxon-name><tp:taxon-name-part taxon-name-part-type="order">Hymenoptera</tp:taxon-name-part></tp:taxon-name>, <tp:taxon-name><tp:taxon-name-part taxon-name-part-type="family">Diapriidae</tp:taxon-name-part></tp:taxon-name>, <tp:taxon-name><tp:taxon-name-part taxon-name-part-type="tribe">Spilomicrini</tp:taxon-name-part></tp:taxon-name>)</article-title><source>Biodivers Data J</source><day>08</day><month>01</month><year>2024</year><volume>12</volume><pub-id pub-id-type="doi">10.3897/BDJ.12.e114515</pub-id></mixed-citation></tp:treatment-meta><tp:nomenclature><tp:taxon-name>
            <object-id xmlns:xlink="http://www.w3.org/1999/xlink" content-type="arpha" xlink:type="simple">EAFD5768-17C2-57BF-9C9C-4104E9E0EE2F</object-id>
            <tp:taxon-name-part taxon-name-part-type="genus">Spilomicrus</tp:taxon-name-part>
            <tp:taxon-name-part taxon-name-part-type="species">antennatus</tp:taxon-name-part>
            <object-id xmlns:xlink="http://www.w3.org/1999/xlink" xlink:type="simple" object-id-type="Barcode of Life">AEE0914</object-id>
          </tp:taxon-name><tp:taxon-authority>(Jurine, 1807)</tp:taxon-authority><tp:nomenclature-citation-list><tp:nomenclature-citation><tp:taxon-name>
                <tp:taxon-name-part taxon-name-part-type="genus" reg="Psilus">Psilus</tp:taxon-name-part>
                <tp:taxon-name-part taxon-name-part-type="species" reg="antennatus">antennatus</tp:taxon-name-part>
              </tp:taxon-name><comment> Jurine, 1807 : 319.</comment></tp:nomenclature-citation><tp:nomenclature-citation><tp:taxon-name>
                <tp:taxon-name-part taxon-name-part-type="genus" reg="Basalys">Basalys</tp:taxon-name-part>
                <tp:taxon-name-part taxon-name-part-type="species" reg="californica">californica</tp:taxon-name-part>
              </tp:taxon-name><comment> Ashmead, 1893. Synonymised by <xref ref-type="bibr" rid="B10478447">Masner (1991)</xref>.</comment></tp:nomenclature-citation><tp:nomenclature-citation><tp:taxon-name>
                <tp:taxon-name-part taxon-name-part-type="genus" reg="Eriopria">Eriopria</tp:taxon-name-part>
                <tp:taxon-name-part taxon-name-part-type="species" reg="nigra">nigra</tp:taxon-name-part>
              </tp:taxon-name><comment> Kieffer, 1910. Synonymised by <xref ref-type="bibr" rid="B10501838">Notton (2004)</xref>.</comment></tp:nomenclature-citation><tp:nomenclature-citation><tp:taxon-name>
                <tp:taxon-name-part taxon-name-part-type="genus" reg="Eriopria">Eriopria</tp:taxon-name-part>
                <tp:taxon-name-part taxon-name-part-type="species" reg="rufithorax">rufithorax</tp:taxon-name-part>
              </tp:taxon-name><comment> Kieffer, 1910. Synonymised by <xref ref-type="bibr" rid="B10501838">Notton (2004)</xref>.</comment></tp:nomenclature-citation><tp:nomenclature-citation><tp:taxon-name>
                <tp:taxon-name-part taxon-name-part-type="genus" reg="Scutellipria">Scutellipria</tp:taxon-name-part>
                <tp:taxon-name-part taxon-name-part-type="species" reg="quinquepunctata">quinquepunctata</tp:taxon-name-part>
              </tp:taxon-name><comment> Szabo, 1961. Synonymised by <xref ref-type="bibr" rid="B10478305">Chemyreva (2021)</xref>.</comment></tp:nomenclature-citation><tp:nomenclature-citation><tp:taxon-name>
                <tp:taxon-name-part taxon-name-part-type="genus" reg="Spilomicrus">Spilomicrus</tp:taxon-name-part>
                <tp:taxon-name-part taxon-name-part-type="species" reg="simplex">simplex</tp:taxon-name-part>
              </tp:taxon-name><comment> Tomsik, 1947 : 33, 34, 40. <bold>Syn. nov.</bold> Fig. <xref ref-type="fig" rid="F10490309">1</xref>B, D and E</comment></tp:nomenclature-citation></tp:nomenclature-citation-list></tp:nomenclature><tp:treatment-sec sec-type="materials"><title>Materials</title><list list-type="alpha-lower" list-content="occurrences"><list-item><p><bold>Type status:</bold> <named-content xmlns:xlink="http://www.w3.org/1999/xlink" content-type="dwc:typeStatus" xlink:type="simple">Lectotype</named-content>. <bold>Occurrence:</bold> catalogNumber: <named-content xmlns:xlink="http://www.w3.org/1999/xlink" content-type="dwc:catalogNumber" xlink:type="simple">1061/Ent</named-content>; recordedBy: <named-content xmlns:xlink="http://www.w3.org/1999/xlink" content-type="dwc:recordedBy" xlink:type="simple">P. Laurer</named-content>; individualCount: <named-content xmlns:xlink="http://www.w3.org/1999/xlink" content-type="dwc:individualCount" xlink:type="simple">1</named-content>; sex: <named-content xmlns:xlink="http://www.w3.org/1999/xlink" content-type="dwc:sex" xlink:type="simple">male</named-content>; lifeStage: <named-content xmlns:xlink="http://www.w3.org/1999/xlink" content-type="dwc:lifeStage" xlink:type="simple">adult</named-content>; occurrenceID: <named-content xmlns:xlink="http://www.w3.org/1999/xlink" content-type="dwc:occurrenceID" xlink:type="simple">698B71B1-AA08-5BC3-BF96-06C746452B4A</named-content>; <bold>Taxon:</bold> scientificName: <named-content xmlns:xlink="http://www.w3.org/1999/xlink" content-type="dwc:scientificName" xlink:type="simple"><tp:taxon-name><tp:taxon-name-part taxon-name-part-type="genus" reg="Spilomicus">Spilomicus</tp:taxon-name-part><tp:taxon-name-part taxon-name-part-type="species" reg="simplex">simplex</tp:taxon-name-part></tp:taxon-name> Tomsik, 1947</named-content>; kingdom: <named-content xmlns:xlink="http://www.w3.org/1999/xlink" content-type="dwc:kingdom" xlink:type="simple"><tp:taxon-name><tp:taxon-name-part taxon-name-part-type="kingdom">Animalia</tp:taxon-name-part></tp:taxon-name></named-content>; phylum: <named-content xmlns:xlink="http://www.w3.org/1999/xlink" content-type="dwc:phylum" xlink:type="simple"><tp:taxon-name><tp:taxon-name-part taxon-name-part-type="phylum">Arthropoda</tp:taxon-name-part></tp:taxon-name></named-content>; class: <named-content xmlns:xlink="http://www.w3.org/1999/xlink" content-type="dwc:class" xlink:type="simple"><tp:taxon-name><tp:taxon-name-part taxon-name-part-type="class">Insecta</tp:taxon-name-part></tp:taxon-name></named-content>; order: <named-content xmlns:xlink="http://www.w3.org/1999/xlink" content-type="dwc:order" xlink:type="simple"><tp:taxon-name><tp:taxon-name-part taxon-name-part-type="order">Hymenoptera</tp:taxon-name-part></tp:taxon-name></named-content>; family: <named-content xmlns:xlink="http://www.w3.org/1999/xlink" content-type="dwc:family" xlink:type="simple"><tp:taxon-name><tp:taxon-name-part taxon-name-part-type="family">Diapriidae</tp:taxon-name-part></tp:taxon-name></named-content>; genus: <named-content xmlns:xlink="http://www.w3.org/1999/xlink" content-type="dwc:genus" xlink:type="simple"><tp:taxon-name><tp:taxon-name-part taxon-name-part-type="genus">Spilomicrus</tp:taxon-name-part></tp:taxon-name></named-content>; specificEpithet: <named-content xmlns:xlink="http://www.w3.org/1999/xlink" content-type="dwc:specificEpithet" xlink:type="simple"><tp:taxon-name><tp:taxon-name-part taxon-name-part-type="genus" reg="Spilomicrus"/><tp:taxon-name-part taxon-name-part-type="species" reg="antennatus">antennatus</tp:taxon-name-part></tp:taxon-name></named-content>; scientificNameAuthorship: <named-content xmlns:xlink="http://www.w3.org/1999/xlink" content-type="dwc:scientificNameAuthorship" xlink:type="simple">(Jurine, 1807)</named-content>; <bold>Location:</bold> continent: <named-content xmlns:xlink="http://www.w3.org/1999/xlink" content-type="dwc:continent" xlink:type="simple">Europe</named-content>; <bold>Identification:</bold> identifiedBy: <named-content xmlns:xlink="http://www.w3.org/1999/xlink" content-type="dwc:identifiedBy" xlink:type="simple">V. Chemyreva I J. Huebner</named-content>; dateIdentified: <named-content xmlns:xlink="http://www.w3.org/1999/xlink" content-type="dwc:dateIdentified" xlink:type="simple">2023</named-content>; identificationRemarks: <named-content xmlns:xlink="http://www.w3.org/1999/xlink" content-type="dwc:identificationRemarks" xlink:type="simple">designated by Chemyreva (2021), Fig. 1B, D, E</named-content>; <bold>Event:</bold> eventDate: <named-content xmlns:xlink="http://www.w3.org/1999/xlink" content-type="dwc:eventDate" xlink:type="simple">1946</named-content>; <bold>Record Level:</bold> ownerInstitutionCode: <named-content xmlns:xlink="http://www.w3.org/1999/xlink" content-type="dwc:ownerInstitutionCode" xlink:type="simple">MMBC</named-content></p></list-item></list></tp:treatment-sec><tp:treatment-sec sec-type="Distribution"><title>Distribution</title><p>Austria, Bulgaria, Czech Republic, Germany, Hungary, Romania, Slovakia, Switzerland, United Kingdom, United States.</p></tp:treatment-sec><tp:treatment-sec sec-type="Notes"><title>Notes</title><p>What was already suspected by some researchers could be established using DNA barcoding of specimens of each sex (only one female was available, but numerous males). Our obtained sequences were too short to be included in the attached tree (Suppl. material <xref ref-type="supplementary-material" rid="S10479303">1</xref>), but a female specimen, collected at the Institute's garden in Munich was sequenced and stored in the framework of the Global Malaise trap project (project code GMGMW in BOLD) (<xref ref-type="bibr" rid="B10932399">Sones et al. 2023</xref>). The average genetic distance in between all examined specimens was 0.27%. The common <italic><tp:taxon-name><tp:taxon-name-part taxon-name-part-type="genus" reg="Spilomicus">Spilomicus</tp:taxon-name-part><tp:taxon-name-part taxon-name-part-type="species" reg="simplex">simplex</tp:taxon-name-part></tp:taxon-name></italic> Tomsik, that was only described as a male (Fig. <xref ref-type="fig" rid="F10490309">1</xref>B, D and E) is a junior synonym of <italic><tp:taxon-name><tp:taxon-name-part taxon-name-part-type="genus" reg="Spilomicrus">S.</tp:taxon-name-part><tp:taxon-name-part taxon-name-part-type="species" reg="antennatus">antennatus</tp:taxon-name-part></tp:taxon-name></italic> (Jurine), which was only described as a female (Fig. <xref ref-type="fig" rid="F10490309">1</xref>C).</p></tp:treatment-sec><tp:treatment-sec><!--Section generated to contain objects referenced in tp:taxon-treatment.--><fig id="F10490309" position="float" orientation="portrait"><object-id xmlns:xlink="http://www.w3.org/1999/xlink" content-type="arpha" xlink:type="simple">E933F157-E86A-58EC-AB6B-9A5F4F9ADB54</object-id><object-id xmlns:xlink="http://www.w3.org/1999/xlink" content-type="doi" xlink:type="simple">10.3897/BDJ.12.e114515.figure1</object-id><object-id xmlns:xlink="http://www.w3.org/1999/xlink" content-type="zenodo_dep_id" xlink:type="simple">10478012</object-id><label>Figure 1.</label><caption><p><italic><tp:taxon-name><tp:taxon-name-part taxon-name-part-type="genus" reg="Spilomicrus">Spilomicrus</tp:taxon-name-part><tp:taxon-name-part taxon-name-part-type="species" reg="antennatus">antennatus</tp:taxon-name-part></tp:taxon-name></italic>. <bold>A</bold> male lateral; <bold>B</bold> lectotype <italic><tp:taxon-name><tp:taxon-name-part taxon-name-part-type="genus" reg="Spilomicrus">S.</tp:taxon-name-part><tp:taxon-name-part taxon-name-part-type="species" reg="simplex">simplex</tp:taxon-name-part></tp:taxon-name></italic> lateral; <bold>C</bold> <italic><tp:taxon-name><tp:taxon-name-part taxon-name-part-type="genus" reg="Spilomicrus">S.</tp:taxon-name-part><tp:taxon-name-part taxon-name-part-type="species" reg="antennatus">antennatus</tp:taxon-name-part></tp:taxon-name></italic> female lateral; <bold>D</bold> lectotype <italic><tp:taxon-name><tp:taxon-name-part taxon-name-part-type="genus" reg="Spilomicrus">S.</tp:taxon-name-part><tp:taxon-name-part taxon-name-part-type="species" reg="simplex">simplex</tp:taxon-name-part></tp:taxon-name></italic> dorsal <bold>E</bold> corresponding labels.</p></caption><graphic xmlns:xlink="http://www.w3.org/1999/xlink" xlink:href="bdj-12-e114515-g001.png" position="float" id="oo_910538.png" orientation="portrait" xlink:type="simple"><uri content-type="original_file" xlink:type="simple">https://binary.pensoft.net/fig/910538</uri></graphic></fig><supplementary-material xmlns:xlink="http://www.w3.org/1999/xlink" id="S10479303" orientation="portrait" position="float" xlink:type="simple"><object-id content-type="arpha" xlink:type="simple">0F429B85-D0BB-5196-B884-BE8C1BA93302</object-id><object-id content-type="doi" xlink:type="simple">10.3897/BDJ.12.e114515.suppl1</object-id><label>Supplementary material 1</label><caption><p>Phylogenetic ML-tree</p></caption><statement content-type="dataType"><label>Data type</label><p>taxonomic tree based on CO1 data</p></statement><statement content-type="notes"><label>Brief description</label><p>Phylogenetic ML-tree of 45 <italic><tp:taxon-name><tp:taxon-name-part taxon-name-part-type="genus" reg="Spilomicrus">Spilomicrus</tp:taxon-name-part></tp:taxon-name></italic> sequences with the outgroup <italic><tp:taxon-name><tp:taxon-name-part taxon-name-part-type="genus" reg="Labolips">Labolips</tp:taxon-name-part><tp:taxon-name-part taxon-name-part-type="species" reg="innupta">innupta</tp:taxon-name-part></tp:taxon-name></italic>.</p></statement><p>File: oo_916657.svg</p><media xlink:href="bdj-12-e114515-s001.svg" mimetype="svg file" mime-subtype="svg" position="float" orientation="portrait" xlink:type="simple"><uri content-type="original_file" xlink:type="simple">https://binary.pensoft.net/file/916657</uri></media><attrib specific-use="authors">Huebner J. and Chemyreva V.</attrib></supplementary-material></tp:treatment-sec><ref-list><ref id="B10478447"><element-citation xmlns:xlink="http://www.w3.org/1999/xlink" publication-type="article" xlink:type="simple"><person-group person-group-type="author"><name name-style="western"><surname>Masner</surname><given-names>Lubomir</given-names></name></person-group><year>1991</year><article-title>Revision of <italic><tp:taxon-name><tp:taxon-name-part taxon-name-part-type="genus" reg="Spilomicrus">Spilomicrus</tp:taxon-name-part></tp:taxon-name></italic> Westwood in America north of Mexico (<tp:taxon-name><tp:taxon-name-part taxon-name-part-type="order">Hymenoptera</tp:taxon-name-part></tp:taxon-name>: <tp:taxon-name><tp:taxon-name-part taxon-name-part-type="superfamily">Proctotrupoidea</tp:taxon-name-part></tp:taxon-name>, <tp:taxon-name><tp:taxon-name-part taxon-name-part-type="family">Diapriidae</tp:taxon-name-part></tp:taxon-name>)</article-title><source>The Canadian Entomologist</source><volume>123</volume><issue>1</issue><fpage>107</fpage><lpage>177</lpage><pub-id pub-id-type="doi">10.4039/Ent123107-1</pub-id></element-citation></ref><ref id="B10501838"><element-citation xmlns:xlink="http://www.w3.org/1999/xlink" publication-type="article" xlink:type="simple"><person-group person-group-type="author"><name name-style="western"><surname>Notton</surname><given-names>David G</given-names></name></person-group><year>2004</year><article-title>A catalogue of types of <tp:taxon-name><tp:taxon-name-part taxon-name-part-type="subfamily">Diapriinae</tp:taxon-name-part></tp:taxon-name> (<tp:taxon-name><tp:taxon-name-part taxon-name-part-type="order">Hymenoptera</tp:taxon-name-part></tp:taxon-name>, <tp:taxon-name><tp:taxon-name-part taxon-name-part-type="family">Diapriidae</tp:taxon-name-part></tp:taxon-name>) at the National Museum of Natural History, Paris, with notes on the classification of <tp:taxon-name><tp:taxon-name-part taxon-name-part-type="subfamily">Diapriinae</tp:taxon-name-part></tp:taxon-name> and a brief history of the types of Jean-Jacques Kieffer (1856-1925)</article-title><source>
            <italic>ZOOSYSTEMA</italic>
          </source><volume>26</volume><issue>2</issue><fpage>315</fpage><lpage>352</lpage></element-citation></ref><ref id="B10478305"><element-citation xmlns:xlink="http://www.w3.org/1999/xlink" publication-type="article" xlink:type="simple"><person-group person-group-type="author"><name name-style="western"><surname>Chemyreva</surname><given-names>V. G.</given-names></name></person-group><year>2021</year><article-title>Review of European <italic><tp:taxon-name><tp:taxon-name-part taxon-name-part-type="genus" reg="Spilomicrus">Spilomicrus</tp:taxon-name-part></tp:taxon-name></italic> Westwood (<tp:taxon-name><tp:taxon-name-part taxon-name-part-type="order">Hymenoptera</tp:taxon-name-part></tp:taxon-name>, <tp:taxon-name><tp:taxon-name-part taxon-name-part-type="family">Diapriidae</tp:taxon-name-part></tp:taxon-name>: <tp:taxon-name><tp:taxon-name-part taxon-name-part-type="tribe">Spilomicrini</tp:taxon-name-part></tp:taxon-name>) Except for species of the <italic><tp:taxon-name><tp:taxon-name-part taxon-name-part-type="genus" reg="Spilomicrus"/><tp:taxon-name-part taxon-name-part-type="species" reg="formosus">formosus</tp:taxon-name-part></tp:taxon-name></italic> group</article-title><source>Entomological Review</source><volume>101</volume><issue>3</issue><fpage>388</fpage><lpage>435</lpage><uri xlink:type="simple">https://link.springer.com/10.1134/S0013873821030106</uri><pub-id pub-id-type="doi">10.1134/S0013873821030106</pub-id></element-citation></ref><ref id="B10932399"><element-citation xmlns:xlink="http://www.w3.org/1999/xlink" publication-type="article" xlink:type="simple"><person-group person-group-type="author"><name name-style="western"><surname>Sones</surname><given-names>Jayme</given-names></name><name name-style="western"><surname>Banelyte</surname><given-names>Gaia Giedre</given-names></name><name name-style="western"><surname>Dewaard</surname><given-names>Jeremy</given-names></name><name name-style="western"><surname>Farrell</surname><given-names>Arielle</given-names></name><name name-style="western"><surname>Rogers</surname><given-names>Hanna</given-names></name><name name-style="western"><surname>Kerdraon</surname><given-names>Deirdre</given-names></name><name name-style="western"><surname>Perez</surname><given-names>Kate</given-names></name><etal/></person-group><year>2023</year><article-title>Global Malaise Trap Project and LIFEPLAN Malaise sampling v1</article-title><source>Global Malaise Trap Project and LIFEPLAN Malaise sampling</source><volume>v1</volume><fpage>10</fpage><lpage>17504</lpage></element-citation></ref></ref-list></tp:taxon-treatment>
