# Supplementary material for: Review of German Spilomicrus Westwood (Hymenoptera, Diapriidae, Spilomicrini)
Source: Biodivers Data J. 2024 Jan 8;12:e114515. doi: 10.3897/BDJ.12.e114515 (PMC10790369; doi:10.3897/BDJ.12.e114515)
Supplement: XML Treatment for Spilomicrus crassiclavis [file BDJ.12.e114515-treatment8.xml]

<!DOCTYPE tp:taxon-treatment
  PUBLIC "-//TaxonX//DTD Taxonomic Treatment Publishing DTD v0 20100105//EN" "tax-treatment-NSO.dtd">
<tp:taxon-treatment xmlns:tp="http://www.plazi.org/taxpub"><tp:treatment-meta><mixed-citation publication-type="journal"><person-group><name><surname>Hübner</surname><given-names>Jeremy Joshua</given-names></name><name><surname>Chemyreva</surname><given-names>Vasilisa</given-names></name></person-group><article-title>Review of German <italic><tp:taxon-name><tp:taxon-name-part taxon-name-part-type="genus" reg="Spilomicrus">Spilomicrus</tp:taxon-name-part></tp:taxon-name></italic> Westwood (<tp:taxon-name><tp:taxon-name-part taxon-name-part-type="order">Hymenoptera</tp:taxon-name-part></tp:taxon-name>, <tp:taxon-name><tp:taxon-name-part taxon-name-part-type="family">Diapriidae</tp:taxon-name-part></tp:taxon-name>, <tp:taxon-name><tp:taxon-name-part taxon-name-part-type="tribe">Spilomicrini</tp:taxon-name-part></tp:taxon-name>)</article-title><source>Biodivers Data J</source><day>08</day><month>01</month><year>2024</year><volume>12</volume><pub-id pub-id-type="doi">10.3897/BDJ.12.e114515</pub-id></mixed-citation></tp:treatment-meta><tp:nomenclature><tp:taxon-name>
            <object-id xmlns:xlink="http://www.w3.org/1999/xlink" content-type="arpha" xlink:type="simple">911508C8-C04B-5A7B-81D1-5CF6748A9163</object-id>
            <tp:taxon-name-part taxon-name-part-type="genus">Spilomicrus</tp:taxon-name-part>
            <tp:taxon-name-part taxon-name-part-type="species">crassiclavis</tp:taxon-name-part>
            <object-id xmlns:xlink="http://www.w3.org/1999/xlink" xlink:type="simple" object-id-type="Barcode of Life">AEP5849</object-id>
          </tp:taxon-name><tp:taxon-authority>Kieffer, 1911</tp:taxon-authority><tp:nomenclature-citation-list><tp:nomenclature-citation><tp:taxon-name>
                <tp:taxon-name-part taxon-name-part-type="genus" reg="Spilomicrus">Spilomicrus</tp:taxon-name-part>
                <tp:taxon-name-part taxon-name-part-type="species" reg="crassiclavis">crassiclavis</tp:taxon-name-part>
              </tp:taxon-name><comment> Kieffer, 1911 : 788, 797.</comment></tp:nomenclature-citation><tp:nomenclature-citation><tp:taxon-name>
                <tp:taxon-name-part taxon-name-part-type="genus" reg="Spilomicrus">Spilomicrus</tp:taxon-name-part>
                <tp:taxon-name-part taxon-name-part-type="species" reg="pelion">pelion</tp:taxon-name-part>
              </tp:taxon-name><comment> Nixon, 1980. Synonymised by <xref ref-type="bibr" rid="B10478278">Notton (1999)</xref>.</comment></tp:nomenclature-citation></tp:nomenclature-citation-list></tp:nomenclature><tp:treatment-sec sec-type="Description"><title>Description</title><p>Illustrated in <xref ref-type="bibr" rid="B10478278">Notton (1999)</xref>: figs. 2, 7–9, 17 and 19.</p></tp:treatment-sec><tp:treatment-sec sec-type="Distribution"><title>Distribution</title><p>Czech Republic, Denmark, Finland, Germany*, Japan, Norway, Sweden, United Kingdom.</p></tp:treatment-sec><ref-list><ref id="B10478278"><element-citation xmlns:xlink="http://www.w3.org/1999/xlink" publication-type="article" xlink:type="simple"><person-group person-group-type="author"><name name-style="western"><surname>Notton</surname><given-names>David G</given-names></name></person-group><year>1999</year><article-title>A revision of the north-west European species of the <tp:taxon-name><tp:taxon-name-part taxon-name-part-type="genus" reg="Spilomicrus"/><tp:taxon-name-part taxon-name-part-type="species" reg="formosus">formosus</tp:taxon-name-part></tp:taxon-name> species group of <italic><tp:taxon-name><tp:taxon-name-part taxon-name-part-type="genus" reg="Spilomicrus">Spilomicrus</tp:taxon-name-part></tp:taxon-name></italic> (<tp:taxon-name><tp:taxon-name-part taxon-name-part-type="order">Hymenoptera</tp:taxon-name-part></tp:taxon-name>, <tp:taxon-name><tp:taxon-name-part taxon-name-part-type="family">Diapriidae</tp:taxon-name-part></tp:taxon-name>)</article-title><source>Bulletin of the Natural History Museum. Entomology series</source><volume>68</volume><fpage>129</fpage><lpage>144</lpage><uri xlink:type="simple">https://www.biodiversitylibrary.org/part/76461</uri></element-citation></ref></ref-list></tp:taxon-treatment>
