# Supplementary material for: Review of German Spilomicrus Westwood (Hymenoptera, Diapriidae, Spilomicrini)
Source: Biodivers Data J. 2024 Jan 8;12:e114515. doi: 10.3897/BDJ.12.e114515 (PMC10790369; doi:10.3897/BDJ.12.e114515)
Supplement: XML Treatment for Spilomicrus nigriclavis [file BDJ.12.e114515-treatment17.xml]

<!DOCTYPE tp:taxon-treatment
  PUBLIC "-//TaxonX//DTD Taxonomic Treatment Publishing DTD v0 20100105//EN" "tax-treatment-NSO.dtd">
<tp:taxon-treatment xmlns:tp="http://www.plazi.org/taxpub"><tp:treatment-meta><mixed-citation publication-type="journal"><person-group><name><surname>Hübner</surname><given-names>Jeremy Joshua</given-names></name><name><surname>Chemyreva</surname><given-names>Vasilisa</given-names></name></person-group><article-title>Review of German <italic><tp:taxon-name><tp:taxon-name-part taxon-name-part-type="genus" reg="Spilomicrus">Spilomicrus</tp:taxon-name-part></tp:taxon-name></italic> Westwood (<tp:taxon-name><tp:taxon-name-part taxon-name-part-type="order">Hymenoptera</tp:taxon-name-part></tp:taxon-name>, <tp:taxon-name><tp:taxon-name-part taxon-name-part-type="family">Diapriidae</tp:taxon-name-part></tp:taxon-name>, <tp:taxon-name><tp:taxon-name-part taxon-name-part-type="tribe">Spilomicrini</tp:taxon-name-part></tp:taxon-name>)</article-title><source>Biodivers Data J</source><day>08</day><month>01</month><year>2024</year><volume>12</volume><pub-id pub-id-type="doi">10.3897/BDJ.12.e114515</pub-id></mixed-citation></tp:treatment-meta><tp:nomenclature><tp:taxon-name>
            <object-id xmlns:xlink="http://www.w3.org/1999/xlink" content-type="arpha" xlink:type="simple">1B572FE1-63CF-5C03-B367-02C7B133C948</object-id>
            <tp:taxon-name-part taxon-name-part-type="genus">Spilomicrus</tp:taxon-name-part>
            <tp:taxon-name-part taxon-name-part-type="species">nigriclavis</tp:taxon-name-part>
            <object-id xmlns:xlink="http://www.w3.org/1999/xlink" xlink:type="simple" object-id-type="Barcode of Life">AEK0961</object-id>
          </tp:taxon-name><tp:taxon-authority>Marshall, 1868</tp:taxon-authority><tp:nomenclature-citation-list><tp:nomenclature-citation><tp:taxon-name>
                <tp:taxon-name-part taxon-name-part-type="genus" reg="Spilomicrus">Spilomicrus</tp:taxon-name-part>
                <tp:taxon-name-part taxon-name-part-type="species" reg="nigriclavis">nigriclavis</tp:taxon-name-part>
              </tp:taxon-name><comment> Marshall, 1868 : 228.</comment></tp:nomenclature-citation><tp:nomenclature-citation><tp:taxon-name>
                <tp:taxon-name-part taxon-name-part-type="genus" reg="Spilomicrus">Spilomicrus</tp:taxon-name-part>
                <tp:taxon-name-part taxon-name-part-type="species" reg="punctatus">punctatus</tp:taxon-name-part>
              </tp:taxon-name><comment> Kozlov, 1978 : 591, nom. praeocc., non <italic><tp:taxon-name><tp:taxon-name-part taxon-name-part-type="genus" reg="Spilomicrus">Spilomicrus</tp:taxon-name-part><tp:taxon-name-part taxon-name-part-type="species" reg="punctatus">punctatus</tp:taxon-name-part></tp:taxon-name></italic> (Cameron, 1889).</comment></tp:nomenclature-citation><tp:nomenclature-citation><tp:taxon-name>
                <tp:taxon-name-part taxon-name-part-type="genus" reg="Spilomicrus">Spilomicrus</tp:taxon-name-part>
                <tp:taxon-name-part taxon-name-part-type="species" reg="kozlovi">kozlovi</tp:taxon-name-part>
              </tp:taxon-name><comment> Notton, 2014. Synonymised by <xref ref-type="bibr" rid="B10478305">Chemyreva (2021)</xref>.</comment></tp:nomenclature-citation><tp:nomenclature-citation><tp:taxon-name>
                <tp:taxon-name-part taxon-name-part-type="genus" reg="Spilomicrus">Spilomicrus</tp:taxon-name-part>
                <tp:taxon-name-part taxon-name-part-type="species" reg="nigriclavis">nigriclavis</tp:taxon-name-part>
                <tp:taxon-name-part taxon-name-part-type="infraspecific-rank">var.</tp:taxon-name-part>
                <tp:taxon-name-part taxon-name-part-type="variety" reg="armatus">armatus</tp:taxon-name-part>
              </tp:taxon-name><comment> Kieffer, 1911 : 781, nom. praeocc., non <italic><tp:taxon-name><tp:taxon-name-part taxon-name-part-type="genus" reg="Spilomicrus">Spilomicrus</tp:taxon-name-part><tp:taxon-name-part taxon-name-part-type="species" reg="armatus">armatus</tp:taxon-name-part></tp:taxon-name></italic> (Ashmead, 1893).</comment></tp:nomenclature-citation><tp:nomenclature-citation><tp:taxon-name>
                <tp:taxon-name-part taxon-name-part-type="genus" reg="Spilomicrus">Spilomicrus</tp:taxon-name-part>
                <tp:taxon-name-part taxon-name-part-type="species" reg="nigriclavis">nigriclavis</tp:taxon-name-part>
                <tp:taxon-name-part taxon-name-part-type="infraspecific-rank">var.</tp:taxon-name-part>
                <tp:taxon-name-part taxon-name-part-type="variety" reg="subarmatus">subarmatus</tp:taxon-name-part>
              </tp:taxon-name><comment> Kieffer, 1912. Synonymised by <xref ref-type="bibr" rid="B10478305">Chemyreva (2021)</xref>.</comment></tp:nomenclature-citation></tp:nomenclature-citation-list></tp:nomenclature><tp:treatment-sec sec-type="Description"><title>Description</title><p>Illustrated in <xref ref-type="bibr" rid="B10478305">Chemyreva (2021)</xref>: fig. 14.</p></tp:treatment-sec><tp:treatment-sec sec-type="Distribution"><title>Distribution</title><p>France, Germany, Netherlands, Russia (European part), Sweden, United Kingdom.</p></tp:treatment-sec><ref-list><ref id="B10478305"><element-citation xmlns:xlink="http://www.w3.org/1999/xlink" publication-type="article" xlink:type="simple"><person-group person-group-type="author"><name name-style="western"><surname>Chemyreva</surname><given-names>V. G.</given-names></name></person-group><year>2021</year><article-title>Review of European <italic><tp:taxon-name><tp:taxon-name-part taxon-name-part-type="genus" reg="Spilomicrus">Spilomicrus</tp:taxon-name-part></tp:taxon-name></italic> Westwood (<tp:taxon-name><tp:taxon-name-part taxon-name-part-type="order">Hymenoptera</tp:taxon-name-part></tp:taxon-name>, <tp:taxon-name><tp:taxon-name-part taxon-name-part-type="family">Diapriidae</tp:taxon-name-part></tp:taxon-name>: <tp:taxon-name><tp:taxon-name-part taxon-name-part-type="tribe">Spilomicrini</tp:taxon-name-part></tp:taxon-name>) Except for species of the <italic><tp:taxon-name><tp:taxon-name-part taxon-name-part-type="genus" reg="Spilomicrus"/><tp:taxon-name-part taxon-name-part-type="species" reg="formosus">formosus</tp:taxon-name-part></tp:taxon-name></italic> group</article-title><source>Entomological Review</source><volume>101</volume><issue>3</issue><fpage>388</fpage><lpage>435</lpage><uri xlink:type="simple">https://link.springer.com/10.1134/S0013873821030106</uri><pub-id pub-id-type="doi">10.1134/S0013873821030106</pub-id></element-citation></ref></ref-list></tp:taxon-treatment>
