# Supplementary material for: Review of German Spilomicrus Westwood (Hymenoptera, Diapriidae, Spilomicrini)
Source: Biodivers Data J. 2024 Jan 8;12:e114515. doi: 10.3897/BDJ.12.e114515 (PMC10790369; doi:10.3897/BDJ.12.e114515)
Supplement: Supplementary material 2 — Table of localities [file bdj-12-e114515-s002.xlsx]

## Sheet: Table of localities
Data modified from DS-SPILO
								corresponding coordinates
Sample ID	Species	BIN	Sex	Region	Collection date	Exact Site	State/Province	latitude	longitude
ZSM-HYM-42429-F01	Spilomicrus		♀	Huglfing	30-Jul-2015	Huglfing, Weiherholz, sw-exp. Waldrand, Mehlprimelwiese	BY	47.745	11.127
ZSM-HYM-42429-E12	Spilomicrus		♂	Huglfing	30-Jul-2015	Huglfing, Weiherholz, sw-exp. Waldrand, Mehlprimelwiese	BY	47.745	11.127
BC-ZSM-HYM-25935-E01	Spilomicrus		♀	Oberammergau	18-May-2014	Oberammergau,	BY	47.6171	11.059
ZSM-HYM-42370-B03	Spilomicrus		♂	Ruhpolding	04-Jul-2016	Fischbach,	BY	47.709	12.657
BC-ZSM-HYM-26829-C12	Spilomicrus abnormis	BOLD:AEK2205	♂	Ahrntal	25-Aug-1967	Ahrntal, St. Peter	South Tyrol	47.0219	12.0555
ZSM-HYM-42320-C02	Spilomicrus abnormis	BOLD:AEP5852	♂	Munich	05-Jul-2021	NSG Allacher Lohe	BY	48.201	11.483
BC-ZSM-HYM-26829-C09	Spilomicrus abnormis		♀	Kaiserstuhl	04-Jan-1983	Kaiserstuhl, Oberbergen	BW	48.0976	7.6567
BC-ZSM-HYM-26829-C10	Spilomicrus abnormis		♂	Spessart	27-Sep-1960	Spessart	RP	50.4397	7.1101
ZSM-HYM-42372-B12	Spilomicrus annulicornis	BOLD:ADF4870	♂	Malsch	17-May-2020	Luderbusch,	BW	48.916	8.332
BC-ZSM-HYM-25935-F12	Spilomicrus annulicornis	BOLD:ADF4870	♀	Bad Bayersoien	15-Jun-2013	Bad Bayerssoien, Lettigenbichl	BY	47.7104	10.9944
ZSM-HYM-42429-G08	Spilomicrus annulicornis	BOLD:ADF4870	♀	Balderschwang	03-Jun-2017	Balderschwang, Leiterberg, an S-exp. Felsen in unbeweidetem Rasen, Steilhang nahe Gipfel	BY	47.489	10.088
ZSM-HYM-42428-E07	Spilomicrus annulicornis	BOLD:ADF4870	♂	Huglfing	11-May-2015	Huglfing, Rotfilz, Spirkenfilz, Mehlprimelwiese	BY	47.753	11.079
ZSM-HYM-42457-G12	Spilomicrus annulicornis	BOLD:ADF4870	♂	Paehl	05-Jun-2002	Paehl, Niedermoor w Goasl,	BY	47.942	11.183
ZSM-HYM-42457-H01	Spilomicrus annulicornis	BOLD:ADF4870	♂	Paehl	05-Jun-2002	Paehl, Niedermoor w Goasl,	BY	47.942	11.183
ZSM-HYM-33092-G07	Spilomicrus annulicornis	BOLD:ADF4870	♂	Paehl	21-Mar-2020	Paehl, Lkr. Weilheim, Kobel, Hartschimmelhof, Magerrasen	BY	47.939	11.186
ZSM-HYM-42457-E04	Spilomicrus annulicornis	BOLD:ADF4870	♂	Paehl	23-Jun-2021	Lkr. Weilheim, Paehl, Hartschimmelhof Niedermoor w Goasl	BY	47.942	11.182
ZSM-HYM-42457-E05	Spilomicrus annulicornis	BOLD:ADF4870	♂	Paehl	23-Jun-2021	Lkr. Weilheim, Paehl, Hartschimmelhof Niedermoor w Goasl	BY	47.942	11.182
ZSM-HYM-33098-G12	Spilomicrus annulicornis	BOLD:ADF4870	♂	Paehl	24-Apr-2020	Lkr. Weilheim Paehl, Hartschimmelhof Niedermoor w Goasl	BY	47.94	11.183
ZSM-HYM-33096-H01	Spilomicrus annulicornis	BOLD:ADF4870	♂	Paehl	25-Jan-2020	Lkr. Weilheim Paehl, Hartschimmelhof Kobel, Magerrasen	BY	47.939	11.186
ZSM-HYM-33096-F08	Spilomicrus annulicornis	BOLD:ADF4870	♂	Paehl	25-Jan-2020	Lkr. Weilheim Paehl, Hartschimmelhof Niedermoor w Goasl	BY	47.942	11.182
ZSM-HYM-33096-F09	Spilomicrus annulicornis	BOLD:ADF4870	♂	Paehl	25-Jan-2020	Lkr. Weilheim Paehl, Hartschimmelhof Niedermoor w Goasl	BY	47.942	11.182
ZSM-HYM-33096-F10	Spilomicrus annulicornis	BOLD:ADF4870	♂	Paehl	25-Jan-2020	Lkr. Weilheim Paehl, Hartschimmelhof Niedermoor w Goasl	BY	47.942	11.182
ZSM-HYM-33096-F11	Spilomicrus annulicornis	BOLD:ADF4870	♂	Paehl	25-Jan-2020	Lkr. Weilheim Paehl, Hartschimmelhof Niedermoor w Goasl	BY	47.942	11.182
BC-ZSM-HYM-26829-D05	Spilomicrus annulicornis	BOLD:ADF4870	♂	Griesenau	04-Jun-1968	Griesenau	Tyrol	47.5811	12.3887
BC-ZSM-HYM-26829-D01	Spilomicrus annulicornis		♀	Berchtal forrest	07-May-1986	Bechtalerwald	BY	48.2028	7.70056
BC-ZSM-HYM-26829-D06	Spilomicrus annulicornis		♀	Berchtal forrest	07-May-1986	Bechtalerwald	BY	48.2028	7.70056
BC-ZSM-HYM-26829-D02	Spilomicrus annulicornis		♀	Berchtal forrest	28-May-1986	Bechtalerwald	BY	48.2028	7.70056
BC-ZSM-HYM-26829-D04	Spilomicrus annulicornis		♂	Berchtal forrest	28-May-1986	Bechtalerwald	BY	48.2028	7.70056
BC-ZSM-HYM-26829-D03	Spilomicrus annulicornis		♀	Wuermtal, Petersbrunn	19-Mar-1945	Wuermtal, Petersbrunn	SA	51.7308	11.0837
ZSM-HYM-42369-A09	Spilomicrus antennatus	BOLD:AEE0914	♂	Gaggenau	09-Jul-2021	Sulzbach, Querbach,	BW	48.797	8.378
ZSM-HYM-33127-H03	Spilomicrus antennatus	BOLD:AEE0914	♂	Malsch	24-May-2020	Malsch, Luderbusch, Huegel Suedhang Erdanriss	BW	48.913	8.332
ZSM-HYM-33122-C07	Spilomicrus antennatus	BOLD:AEE0914	♂	Malsch	30-Aug-2020	Malsch, Hansjakobstr. 7, Garten	BW	48.884	8.32
ZSM-HYM-33098-E03	Spilomicrus antennatus	BOLD:AEE0914	♂	Ammergau Alps	18-Jul-2016	Ammergebirge Halblech, Im Laich, Kiesbank	BY	47.606	10.841
ZSM-HYM-33099-E02	Spilomicrus antennatus	BOLD:AEE0914	♂	Ammergau Alps	29-Jul-2016	Ammergebirge Halblech, Im Laich, Kiesbank	BY	47.606	10.841
ZSM-HYM-33097-H03	Spilomicrus antennatus	BOLD:AEE0914	♂	Ammergau Alps	29-Jul-2016	Ammergebirge Halblech, Im Laich, Kiesbank	BY	47.606	10.841
ZSM-HYM-42355-E03	Spilomicrus antennatus	BOLD:AEE0914	♂	Bad Windsheim	09-Jul-2020	Rappenau, Krone: Eiche, Unterholz: Hainbuche u. Linde	BY	49.482	10.468
ZSM-HYM-42443-D12	Spilomicrus antennatus	BOLD:AEE0914	♂	Bayerischzell	27-Jun-2021	Bayerischzell, Kloo-Ascher-Tal, Trockenau	BY	47.625	11.986
ZSM-HYM-42365-C04	Spilomicrus antennatus	BOLD:AEE0914	♂	Berchtesgaden	20-Jul-2019	Bischofswiesener Ache, Semi-natural meadow	BY	47.629	12.975
ZSM-HYM-42364-C03	Spilomicrus antennatus	BOLD:AEE0914	♂	Bobingen	15-Jul-2019	Rauher Forst, Naehe Diebelbachquelle, Urban forest	BY	48.265	10.766
ZSM-HYM-42321-A10	Spilomicrus antennatus	BOLD:AEE0914	♂	Bodenwohr	10-Sep-2016	Truppenuebungsplatz, SW-exp. Waldrand Kiefer , Sandrasen	BY	49.269	12.352
ZSM-HYM-42366-E08	Spilomicrus antennatus	BOLD:AEE0914	♂	Dienhausen	15-Jul-2019	Semi-natural arable field	BY	47.886	10.827
ZSM-HYM-33101-A01	Spilomicrus antennatus	BOLD:AEE0914	♂	Garmisch-Partenkirchen	02-Aug-2018	GAP, Zugspitze, Platt	BY	47.412	11.007
ZSM-HYM-42352-E09	Spilomicrus antennatus	BOLD:AEE0914	♂	Garmisch-Partenkirchen	02-Aug-2018	Zugspitze, Platt, obere Grenze Latschengebuesch, kleinraeumiges Mosaik mit Zwergstrauchheide und sub- alpinen Rasen	BY	47.407	11.008
ZSM-HYM-42351-A03	Spilomicrus antennatus	BOLD:AEE0914	♂	Garmisch-Partenkirchen	02-Aug-2018	Zugspitze, Platt	BY	47.406	11.009
ZSM-HYM-42351-A06	Spilomicrus antennatus	BOLD:AEE0914	♂	Garmisch-Partenkirchen	02-Aug-2018	Zugspitze, Platt	BY	47.406	11.009
ZSM-HYM-33094-F11	Spilomicrus antennatus	BOLD:AEE0914	♂	Garmisch-Partenkirchen	02-Aug-2018	GAP, Zugspitze, Platt	BY	47.406	11.009
ZSM-HYM-33096-F04	Spilomicrus antennatus	BOLD:AEE0914	♂	Garmisch-Partenkirchen	02-Aug-2018	GAP, Zugspitze, Platt	BY	47.405	11.009
ZSM-HYM-42353-B09	Spilomicrus antennatus	BOLD:AEE0914	♂	Garmisch-Partenkirchen	02-Aug-2018	Zugspitze, Platt, SW-exp. Felsbank in lueckigem steinigem Alpinrasen	BY	47.407	11.006
ZSM-HYM-33094-E05	Spilomicrus antennatus	BOLD:AEE0914	♂	Garmisch-Partenkirchen	02-Aug-2018	GAP, Zugspitze, Platt	BY	47.407	11.006
ZSM-HYM-33094-E09	Spilomicrus antennatus	BOLD:AEE0914	♂	Garmisch-Partenkirchen	02-Aug-2018	GAP, Zugspitze, Platt	BY	47.407	11.006
ZSM-HYM-33094-D04	Spilomicrus antennatus	BOLD:AEE0914	♂	Garmisch-Partenkirchen	05-Jul-2018	GAP, Zugspitze, Platt	BY	47.412	11.007
ZSM-HYM-33096-E04	Spilomicrus antennatus	BOLD:AEE0914	♂	Garmisch-Partenkirchen	05-Jul-2018	GAP, Zugspitze, Platt	BY	47.407	11.006
ZSM-HYM-33096-E05	Spilomicrus antennatus	BOLD:AEE0914	♂	Garmisch-Partenkirchen	05-Jul-2018	GAP, Zugspitze, Platt	BY	47.407	11.006
ZSM-HYM-33101-H09	Spilomicrus antennatus	BOLD:AEE0914	♂	Garmisch-Partenkirchen	05-Oct-2016	Alpen, Garmisch-Partenkirchen, Ofenberg Schnneeheide-Kiefernwald	BY	47.482	10.96
ZSM-HYM-33101-H10	Spilomicrus antennatus	BOLD:AEE0914	♂	Garmisch-Partenkirchen	05-Oct-2016	Alpen, Garmisch-Partenkirchen, Ofenberg Schnneeheide-Kiefernwald	BY	47.482	10.96
ZSM-HYM-42351-F09	Spilomicrus antennatus	BOLD:AEE0914	♂	Garmisch-Partenkirchen	09-Oct-2018	Zugspitze, Platt	BY	47.407	11.008
ZSM-HYM-42351-F10	Spilomicrus antennatus	BOLD:AEE0914	♂	Garmisch-Partenkirchen	09-Oct-2018	Zugspitze, Platt	BY	47.407	11.008
ZSM-HYM-42353-D10	Spilomicrus antennatus	BOLD:AEE0914	♂	Garmisch-Partenkirchen	11-Sep-2018	Zugspitze, Platt, obere Grenze Latschengebuesch, kleinraeumiges Mosaik mit Zwergstrauchheide und sub- alpinen Rasen	BY	47.407	11.008
ZSM-HYM-42353-D11	Spilomicrus antennatus	BOLD:AEE0914	♂	Garmisch-Partenkirchen	11-Sep-2018	Zugspitze, Platt, obere Grenze Latschengebuesch, kleinraeumiges Mosaik mit Zwergstrauchheide und sub- alpinen Rasen	BY	47.407	11.008
ZSM-HYM-42351-H03	Spilomicrus antennatus	BOLD:AEE0914	♂	Garmisch-Partenkirchen	11-Sep-2018	Zugspitze, Platt	BY	47.407	11.006
ZSM-HYM-33094-D08	Spilomicrus antennatus	BOLD:AEE0914	♂	Garmisch-Partenkirchen	13-Aug-2018	GAP, Zugspitze, Platt	BY	47.412	11.007
ZSM-HYM-33094-D11	Spilomicrus antennatus	BOLD:AEE0914	♂	Garmisch-Partenkirchen	13-Aug-2018	GAP, Zugspitze, Platt	BY	47.412	11.007
ZSM-HYM-42352-D03	Spilomicrus antennatus	BOLD:AEE0914	♂	Garmisch-Partenkirchen	13-Aug-2018	Zugspitze, Platt, obere Grenze Latschengebuesch, kleinraeumiges Mosaik mit Zwergstrauchheide und sub- alpinen Rasen	BY	47.407	11.008
ZSM-HYM-33105-C07	Spilomicrus antennatus	BOLD:AEE0914	♂	Garmisch-Partenkirchen	13-Aug-2018	GAP, Zugspitze, Platt	BY	47.406	11.009
ZSM-HYM-33105-C08	Spilomicrus antennatus	BOLD:AEE0914	♂	Garmisch-Partenkirchen	13-Aug-2018	GAP, Zugspitze, Platt	BY	47.406	11.009
ZSM-HYM-42351-D11	Spilomicrus antennatus	BOLD:AEE0914	♂	Garmisch-Partenkirchen	18-Jul-2018	Zugspitze, Platt	BY	47.407	11.008
ZSM-HYM-42351-D12	Spilomicrus antennatus	BOLD:AEE0914	♂	Garmisch-Partenkirchen	18-Jul-2018	Zugspitze, Platt	BY	47.407	11.008
ZSM-HYM-42351-E01	Spilomicrus antennatus	BOLD:AEE0914	♂	Garmisch-Partenkirchen	18-Jul-2018	Zugspitze, Platt	BY	47.407	11.008
ZSM-HYM-42353-G12	Spilomicrus antennatus	BOLD:AEE0914	♂	Garmisch-Partenkirchen	18-Jul-2018	Zugspitze, Platt, Latschengebuesch, etwas feuchtere Mulde mit artenreichem Mosaik aus alpinen Rasen und Zwergstrauchheide Latschengebuesch	BY	47.406	11.009
ZSM-HYM-33105-A12	Spilomicrus antennatus	BOLD:AEE0914	♂	Garmisch-Partenkirchen	20-Jul-2018	GAP, Zugspitze, Platt	BY	47.407	11.006
ZSM-HYM-33105-B03	Spilomicrus antennatus	BOLD:AEE0914	♂	Garmisch-Partenkirchen	20-Jun-2018	GAP, Zugspitze, Platt	BY	47.407	11.008
ZSM-HYM-33105-B04	Spilomicrus antennatus	BOLD:AEE0914	♂	Garmisch-Partenkirchen	20-Jun-2018	GAP, Zugspitze, Platt	BY	47.407	11.008
ZSM-HYM-33105-B05	Spilomicrus antennatus	BOLD:AEE0914	♂	Garmisch-Partenkirchen	20-Jun-2018	GAP, Zugspitze, Platt	BY	47.407	11.008
ZSM-HYM-33105-B06	Spilomicrus antennatus	BOLD:AEE0914	♂	Garmisch-Partenkirchen	20-Jun-2018	GAP, Zugspitze, Platt	BY	47.407	11.008
ZSM-HYM-33105-B07	Spilomicrus antennatus	BOLD:AEE0914	♂	Garmisch-Partenkirchen	20-Jun-2018	GAP, Zugspitze, Platt	BY	47.407	11.008
ZSM-HYM-42369-C09	Spilomicrus antennatus	BOLD:AEE0914	♂	Garmisch-Partenkirchen	24-Oct-2016	Friedergries,	BY	47.489	10.95
ZSM-HYM-33091-H05	Spilomicrus antennatus	BOLD:AEE0914	♂	Garmisch-Partenkirchen	24-Oct-2016	Alpen, Garmisch-Partenkirchen, Ofenberg, Schneeheide-Kiefernwald	BY	47.482	10.96
ZSM-HYM-42365-E08	Spilomicrus antennatus	BOLD:AEE0914	♂	Hof	19-Jul-2019	Neuhof, Naehe Anlage Geigengrund, Urban settlement	BY	50.314	11.897
ZSM-HYM-42429-A03	Spilomicrus antennatus	BOLD:AEE0914	♂	Huglfing	12-Sep-2015	Huglfing, Weiherholz, sw-exp. Waldrand, Mehlprimelwiese	BY	47.745	11.127
ZSM-HYM-33095-C03	Spilomicrus antennatus	BOLD:AEE0914	♂	Kelheim	13-Jul-2017	LKr. Kelheim Abendsberg-Sandharlanden, NSG Sandharlandener Heide	BY	48.845	11.801
ZSM-HYM-42365-A02	Spilomicrus antennatus	BOLD:AEE0914	♂	Ketterschwang	16-Jul-2019	Buchloe, Agricultural meadow	BY	47.977	10.686
ZSM-HYM-42356-C10	Spilomicrus antennatus	BOLD:AEE0914	♂	Marktoberdorf	15-Jul-2019	N von Rieder, Urban meadow	BY	47.76	10.643
ZSM-HYM-42356-C11	Spilomicrus antennatus	BOLD:AEE0914	♂	Marktoberdorf	15-Jul-2019	N von Rieder, Urban meadow	BY	47.76	10.643
ZSM-HYM-42321-G04	Spilomicrus antennatus	BOLD:AEE0914	♂	Munich	01-Jul-2021	Botanischer Garten	BY	48.164	11.497
ZSM-HYM-42320-C12	Spilomicrus antennatus	BOLD:AEE0914	♂	Munich	04-Aug-2021	NSG Allacher Lohe	BY	48.201	11.483
ZSM-HYM-42320-B08	Spilomicrus antennatus	BOLD:AEE0914	♂	Munich	05-Jul-2021	NSG Allacher Lohe	BY	48.201	11.483
ZSM-HYM-42319-H01	Spilomicrus antennatus	BOLD:AEE0914	♂	Munich	05-Jul-2021	NSG Allacher Lohe	BY	48.199	11.475
ZSM-HYM-42439-G02	Spilomicrus antennatus	BOLD:AEE0914	♂	Munich	14-Sep-2021	Muenchen, Botanischer Garten	BY	48.164	11.497
ZSM-HYM-42371-F01	Spilomicrus antennatus	BOLD:AEE0914	♂	Munich	21-Jun-2021	Botanischer Garten	BY	48.164	11.497
BIOUG55430-B08	Spilomicrus antennatus	BOLD:AEE0914	♀	Munich	23-Oct-2017	Zoologische Staatssammlung Munchen	BY	48.165	11.485
ZSM-HYM-42459-F06	Spilomicrus antennatus	BOLD:AEE0914	♂	Munich	26-Oct-2021	Muenchen, NSG Allacher Lohe	BY	48.201	11.483
ZSM-HYM-42436-G03	Spilomicrus antennatus	BOLD:AEE0914	♂	Munich	26-Oct-2021	Muenchen, NSG Allacher Lohe	BY	48.199	11.475
ZSM-HYM-33105-C11	Spilomicrus antennatus	BOLD:AEE0914	♂	NP Berchtesgaden	28-May-2017	NP Berchtesgaden, Wald w St.Bartholomae	BY	47.547	12.965
ZSM-HYM-42372-D10	Spilomicrus antennatus	BOLD:AEE0914	♂	Oberelsbach	11-Jul-2018	Leimertshecke, kleine Lichtung im Buchenwald, anmoorig sphagnum, Wollgras, Fieberklee etc.	BY	50.446	10.017
ZSM-HYM-42444-H04	Spilomicrus antennatus	BOLD:AEE0914	♂	Oberstdorf	23-Jul-2021	Oberstdorf, Oytal, Magerrasen Schuttflur	BY	47.39	10.346
ZSM-HYM-42463-A07	Spilomicrus antennatus	BOLD:AEE0914	♂	Paehl	02-Nov-2020	Paehl,	BY	47.939	11.186
ZSM-HYM-42463-A08	Spilomicrus antennatus	BOLD:AEE0914	♂	Paehl	02-Nov-2020	Paehl, Kobel ,	BY	47.939	11.186
ZSM-HYM-42463-H01	Spilomicrus antennatus	BOLD:AEE0914	♂	Paehl	02-Nov-2020	Paehl, Niedermoor w Goasl,	BY	47.94	11.183
ZSM-HYM-42463-H02	Spilomicrus antennatus	BOLD:AEE0914	♂	Paehl	02-Nov-2020	Paehl, Niedermoor w Goasl,	BY	47.94	11.183
ZSM-HYM-42463-H03	Spilomicrus antennatus	BOLD:AEE0914	♂	Paehl	02-Nov-2020	Paehl, Niedermoor w Goasl,	BY	47.94	11.183
ZSM-HYM-42463-H04	Spilomicrus antennatus	BOLD:AEE0914	♂	Paehl	02-Nov-2020	Paehl, Niedermoor w Goasl,	BY	47.94	11.183
ZSM-HYM-42464-G01	Spilomicrus antennatus	BOLD:AEE0914	♂	Paehl	02-Nov-2020	Paehl, Niedermoor w Goasl,	BY	47.941	11.183
ZSM-HYM-42464-G02	Spilomicrus antennatus	BOLD:AEE0914	♂	Paehl	02-Nov-2020	Paehl, Niedermoor w Goasl,	BY	47.941	11.183
ZSM-HYM-42453-C02	Spilomicrus antennatus	BOLD:AEE0914	♂	Paehl	06-Jul-2021	Lkr. Weilheim, Paehl, Hartschimmelhof Goasl, Magerweide	BY	47.939	11.184
BC-ZSM-HYM-25935-D06	Spilomicrus antennatus	BOLD:AEE0914	♂	Paehl	09-Nov-2014	Paehl, Hartschimmelhof Goasl	BY	47.9391	11.1841
ZSM-HYM-42440-C08	Spilomicrus antennatus	BOLD:AEE0914	♂	Paehl	12-Jul-2020	Paehl, Goasl,	BY	47.942	11.183
ZSM-HYM-42440-C09	Spilomicrus antennatus	BOLD:AEE0914	♂	Paehl	12-Jul-2020	Paehl, Goasl,	BY	47.942	11.183
ZSM-HYM-42441-A11	Spilomicrus antennatus	BOLD:AEE0914	♂	Paehl	12-Jul-2020	Paehl, Goasl,	BY	47.942	11.183
ZSM-HYM-42441-A12	Spilomicrus antennatus	BOLD:AEE0914	♂	Paehl	12-Jul-2020	Paehl, Goasl,	BY	47.942	11.183
ZSM-HYM-42441-B01	Spilomicrus antennatus	BOLD:AEE0914	♂	Paehl	12-Jul-2020	Paehl, Goasl,	BY	47.942	11.183
ZSM-HYM-42441-G10	Spilomicrus antennatus	BOLD:AEE0914	♂	Paehl	12-Jul-2020	Paehl, Goasl,	BY	47.942	11.183
ZSM-HYM-42455-B08	Spilomicrus antennatus	BOLD:AEE0914	♂	Paehl	12-Jul-2020	Paehl, Kobel ,	BY	47.939	11.186
ZSM-HYM-42455-B09	Spilomicrus antennatus	BOLD:AEE0914	♂	Paehl	12-Jul-2020	Paehl, Kobel ,	BY	47.939	11.186
ZSM-HYM-42455-B10	Spilomicrus antennatus	BOLD:AEE0914	♂	Paehl	12-Jul-2020	Paehl, Kobel ,	BY	47.939	11.186
ZSM-HYM-42455-B11	Spilomicrus antennatus	BOLD:AEE0914	♂	Paehl	12-Jul-2020	Paehl, Kobel ,	BY	47.939	11.186
ZSM-HYM-42455-B12	Spilomicrus antennatus	BOLD:AEE0914	♂	Paehl	12-Jul-2020	Paehl, Kobel ,	BY	47.939	11.186
ZSM-HYM-42453-G01	Spilomicrus antennatus	BOLD:AEE0914	♂	Paehl	12-Jul-2020	Paehl, Goasl,	BY	47.939	11.184
ZSM-HYM-42452-D11	Spilomicrus antennatus	BOLD:AEE0914	♂	Paehl	18-Aug-2021	Lkr. Weilheim, Paehl, Hartschimmelhof Goasl, Magerweide	BY	47.939	11.184
ZSM-HYM-42367-H09	Spilomicrus antennatus	BOLD:AEE0914	♂	Paehl	18-Aug-2021	Hartschimmelhof Niedermoor w Goasl	BY	47.942	11.182
ZSM-HYM-42367-H11	Spilomicrus antennatus	BOLD:AEE0914	♂	Paehl	18-Aug-2021	Hartschimmelhof Niedermoor w Goasl	BY	47.942	11.182
ZSM-HYM-42467-F11	Spilomicrus antennatus	BOLD:AEE0914	♂	Paehl	19-Oct-2021	Lkr. Weilheim, Paehl, Hartschimmelhof Goasl, Magerweide	BY	47.943	11.183
ZSM-HYM-42464-E01	Spilomicrus antennatus	BOLD:AEE0914	♂	Paehl	19-Sep-2020	Paehl,	BY	47.939	11.186
ZSM-HYM-42465-G10	Spilomicrus antennatus	BOLD:AEE0914	♂	Paehl	26-Nov-2016	Paehl, Hartschimmelhof, Goasl (Magerweide), an gebrochener Buche	BY	47.942	11.183
ZSM-HYM-42365-G03	Spilomicrus antennatus	BOLD:AEE0914	♂	Piding	20-Jul-2019	Semi-natural meadow	BY	47.773	12.899
ZSM-HYM-42446-A11	Spilomicrus antennatus	BOLD:AEE0914	♂	Plattling	12-Aug-2021	Moos, Isarmuendung, Hartholzauwald	BY	48.786	12.959
ZSM-HYM-42373-D10	Spilomicrus antennatus	BOLD:AEE0914	♂	Plattling	13-Jul-2021	Isarmuendung, Hartholzauwald	BY	48.786	12.959
ZSM-HYM-42318-H04	Spilomicrus antennatus	BOLD:AEE0914	♂	Plattling	29-Jul-2021	Isarmuendung, Hartholzauwald	BY	48.786	12.959
ZSM-HYM-42362-D04	Spilomicrus antennatus	BOLD:AEE0914	♂	Prullsbirkig	13-Jul-2019	Semi-natural meadow	BY	49.777	11.443
ZSM-HYM-42362-D08	Spilomicrus antennatus	BOLD:AEE0914	♂	Prullsbirkig	13-Jul-2019	Semi-natural meadow	BY	49.777	11.443
ZSM-HYM-42362-D09	Spilomicrus antennatus	BOLD:AEE0914	♂	Prullsbirkig	13-Jul-2019	Semi-natural meadow	BY	49.777	11.443
ZSM-HYM-42360-G12	Spilomicrus antennatus	BOLD:AEE0914	♂	Rehschaln	12-Jul-2019	Urban meadow	BY	48.56	13.343
ZSM-HYM-33106-F05	Spilomicrus antennatus	BOLD:AEE0914	♂	Rhoen Mountains	11-Jul-2018	Rhoen Hausen, Kleines Moor	BY	50.487	10.039
ZSM-HYM-33095-A07	Spilomicrus antennatus	BOLD:AEE0914	♂	Rhoen Mountains	27-Jun-2018	Rhoen, Hausen, Kleines Moor, Borstgrasrasen, feucht	BY	50.487	10.039
ZSM-HYM-42358-B02	Spilomicrus antennatus	BOLD:AEE0914	♂	Rothenbuch	15-Jul-2019	Semi-natural settlement	BY	49.963	9.389
ZSM-HYM-42358-B10	Spilomicrus antennatus	BOLD:AEE0914	♂	Rothenbuch	15-Jul-2019	Semi-natural settlement	BY	49.963	9.389
ZSM-HYM-33103-D03	Spilomicrus antennatus	BOLD:AEE0914	♂	Ruhpolding	04-Jul-2016	Chiemgauer Alpen Ruhpolding, Fischbach	BY	47.709	12.657
ZSM-HYM-42364-C07	Spilomicrus antennatus	BOLD:AEE0914	♂	Sankt Wolfgang	13-Jul-2019	Wald, Agricultural forest	BY	48.466	13.146
ZSM-HYM-42364-C12	Spilomicrus antennatus	BOLD:AEE0914	♂	Sankt Wolfgang	13-Jul-2019	Wald, Agricultural forest	BY	48.466	13.146
ZSM-HYM-33090-F10	Spilomicrus antennatus	BOLD:AEE0914	♂	Schweinfurt	02-Jul-2019	Donnersdorf, Oak Hbm	BY	49.977	10.441
ZSM-HYM-42358-E01	Spilomicrus antennatus	BOLD:AEE0914	♂	Sielstetten	16-Jul-2019	oestlich Grafendorfer Forst, Agricultural meadow	BY	48.578	11.863
ZSM-HYM-42367-B04	Spilomicrus antennatus	BOLD:AEE0914	♂	Simmelbuch	13-Jul-2019	Naturpark Fraenkische Schweiz, Semi-natural meadow	BY	49.967	11.437
ZSM-HYM-42367-B05	Spilomicrus antennatus	BOLD:AEE0914	♂	Simmelbuch	13-Jul-2019	Naturpark Fraenkische Schweiz, Semi-natural meadow	BY	49.967	11.437
ZSM-HYM-42362-B02	Spilomicrus antennatus	BOLD:AEE0914	♂	Traunstein	19-Jul-2019	Kotzing, Urban meadow	BY	47.884	12.624
ZSM-HYM-42431-G10	Spilomicrus antennatus	BOLD:AEE0914	♂	Wallgau	10-Oct-2019	Wallgau, Finzbach,	BY	47.514	11.268
ZSM-HYM-42431-G11	Spilomicrus antennatus	BOLD:AEE0914	♂	Wallgau	10-Oct-2019	Wallgau, Finzbach,	BY	47.514	11.268
ZSM-HYM-42431-G12	Spilomicrus antennatus	BOLD:AEE0914	♂	Wallgau	10-Oct-2019	Wallgau, Finzbach,	BY	47.514	11.268
ZSM-HYM-42431-H01	Spilomicrus antennatus	BOLD:AEE0914	♂	Wallgau	10-Oct-2019	Wallgau, Finzbach,	BY	47.514	11.268
ZSM-HYM-42431-H02	Spilomicrus antennatus	BOLD:AEE0914	♂	Wallgau	10-Oct-2019	Wallgau, Finzbach,	BY	47.514	11.268
ZSM-HYM-42443-H08	Spilomicrus antennatus	BOLD:AEE0914	♂	Wildbad Kreuth	24-Jun-2021	Wildbad Kreuth, Weissach, Bachbett-Au	BY	47.618	11.69
ZSM-HYM-42444-C05	Spilomicrus antennatus	BOLD:AEE0914	♂	Wildbad Kreuth	24-Jun-2021	Wildbad Kreuth, Weissach, Kiesinsel	BY	47.619	11.703
ZSM-HYM-42355-C12	Spilomicrus antennatus	BOLD:AEE0914	♂	Wonfurt	09-Jul-2020	Krone: Eiche, Unterholz: Hainbuche	BY	49.982	10.445
ZSM-HYM-33090-D10	Spilomicrus antennatus	BOLD:AEE0914	♂	Wuerzburg	02-Jul-2019	Prichsenstadt, Oak Mp	BY	49.855	10.304
ZSM-HYM-42356-D12	Spilomicrus antennatus	BOLD:AEE0914	♂	Wunsiedel	16-Jul-2019	Waldrand SW von Wintersreuth, Urban arable field	BY	50.035	12.039
BC-ZSM-HYM-26829-F08	Spilomicrus antennatus	BOLD:AEK2205	♀	Berchtal forrest	13-Jul-1984	Bechtalerwald	BY	48.2028	7.70056
BC-ZSM-HYM-26829-F06	Spilomicrus antennatus		♀	Kaiserstuhl	15-Jun-1980	Kaiserstuhl, Oberbergen	BW	48.0976	7.6567
BC-ZSM-HYM-26829-F09	Spilomicrus antennatus		♂	Kaiserstuhl	15-Jun-1982	Kaiserstuhl, Oberbergen	BW	48.0976	7.6567
BC-ZSM-HYM-26829-F07	Spilomicrus antennatus		♀	Kaiserstuhl	15-May-1980	Kaiserstuhl, Oberbergen	BW	48.0976	7.6567
ZSM-HYM-42453-E10	Spilomicrus bipunctatus	BOLD:AEC7259	♀	Dammbach	19-May-2021	Dammbach, Dammbachtal, Magerrasen	BY	49.866	9.325
ZSM-HYM-33121-F05	Spilomicrus bipunctatus	BOLD:AEC7259	♂	Kelheim	10-Oct-2017	Lkr. Kelheim Siegenburg, Bombodrom	BY	48.759	11.809
ZSM-HYM-33104-A12	Spilomicrus bipunctatus	BOLD:AEC7259	♀	Lohr am Main	19-Apr-2018	Lkr. MSP, Lohr, NSG Romberg, Hutewald	BY	49.986	9.59
ZSM-HYM-42436-F02	Spilomicrus bipunctatus	BOLD:AEC7259	♂	Munich	26-Oct-2021	Muenchen, NSG Allacher Lohe	BY	48.199	11.475
ZSM-HYM-42424-E09	Spilomicrus bipunctatus	BOLD:AEC7259	♀	Neumarkt	28-Jun-2021	Lkr. Neumarkt, Kopffelsen im FFH 200m ese` Muehlbach	BY	49.021	11.622
ZSM-HYM-42433-C05	Spilomicrus bipunctatus	BOLD:AEC7259	♀	NSG Rohrberg	03-Jun-2021	Rohrbrunner Forst, Spessart, NSG Rohrberg, Eichenwald	BY	49.894	9.425
ZSM-HYM-42433-C06	Spilomicrus bipunctatus	BOLD:AEC7259	♀	NSG Rohrberg	03-Jun-2021	Rohrbrunner Forst, Spessart, NSG Rohrberg, Eichenwald	BY	49.894	9.425
BC-ZSM-HYM-25935-D11	Spilomicrus bipunctatus	BOLD:AEC7259	♀	Oberammergau	18-May-2014	Oberammergau,	BY	47.6171	11.059
ZSM-HYM-42463-A12	Spilomicrus bipunctatus	BOLD:AEC7259	♂	Paehl	02-Nov-2020	Paehl, Kobel ,	BY	47.939	11.186
ZSM-HYM-42463-B03	Spilomicrus bipunctatus	BOLD:AEC7259	♂	Paehl	02-Nov-2020	Paehl, Kobel ,	BY	47.939	11.186
ZSM-HYM-42452-A08	Spilomicrus bipunctatus	BOLD:AEC7259	♀	Paehl	23-Jun-2021	Lkr. Weilheim, Paehl, Hartschimmelhof Goasl, Magerweide	BY	47.943	11.183
ZSM-HYM-42455-H09	Spilomicrus bipunctatus	BOLD:AEC7259	♀	Paehl	23-Jun-2021	Lkr. Weilheim, Paehl, Hartschimmelhof Kobel, Magerrasen	BY	47.939	11.186
ZSM-HYM-42423-B04	Spilomicrus bipunctatus	BOLD:AEC7259	♀	Schmalkalden	29-May-2021	Schmalkalden, Carpinus betulus	BY	50.689	10.43
ZSM-HYM-42423-B05	Spilomicrus bipunctatus	BOLD:AEC7259	♀	Schmalkalden	29-May-2021	Schmalkalden, Carpinus betulus	BY	50.689	10.43
ZSM-HYM-42423-B06	Spilomicrus bipunctatus	BOLD:AEC7259	♀	Schmalkalden	29-May-2021	Schmalkalden, Carpinus betulus	BY	50.689	10.43
ZSM-HYM-42423-E04	Spilomicrus bipunctatus	BOLD:AEC7259	♂	Kassel	27-Oct-2020	Werra-Meissner-Kreis, Grossalmerode, Jonasbach, private garden	HE	51.263	9.777
ZSM-HYM-33108-G09	Spilomicrus brevimalaris	BOLD:AEC2138	♀	Malsch	16-Aug-2020	Malsch, Hansjakobstr. 7, Garten	BW	48.884	8.32
ZSM-HYM-33108-G11	Spilomicrus brevimalaris	BOLD:AEC2138	♀	Malsch	16-Aug-2020	Malsch, Hansjakobstr. 7, Garten	BW	48.884	8.32
ZSM-HYM-33108-H06	Spilomicrus brevimalaris	BOLD:AEC2138	♀	Malsch	16-Aug-2020	Malsch, Hansjakobstr. 7, Garten	BW	48.884	8.32
ZSM-HYM-33101-D12	Spilomicrus brevimalaris	BOLD:AEC2138	♀	Malsch	19-Jul-2020	Malsch, Hansjakobstr. 7, Garten	BW	48.884	8.32
ZSM-HYM-33100-G04	Spilomicrus brevimalaris	BOLD:AEC2138	♂	Ammergau Alps	18-Jul-2016	Ammergebirge Halblech, Im Laich, Kiesbank	BY	47.606	10.841
BC-ZSM-HYM-25934-G09	Spilomicrus brevimalaris	BOLD:AEC2138	♀	Ammergau Alps	22-Jul-2015	Ammergebirge, Saegertal	BY	47.5718	10.8807
ZSM-HYM-33097-H07	Spilomicrus brevimalaris	BOLD:AEC2138	♀	Ammergau Alps	29-Jul-2016	Ammergebirge Halblech, Im Laich, Kiesbank	BY	47.606	10.841
ZSM-HYM-42366-E12	Spilomicrus brevimalaris	BOLD:AEC2138	♂	Azendorf	13-Jul-2019	Industriegebiet, Agricultural settlement	BY	50.028	11.312
ZSM-HYM-42366-B06	Spilomicrus brevimalaris	BOLD:AEC2138	♂	Bayreuth	11-Jul-2019	Laineck, Urban settlement	BY	49.959	11.618
ZSM-HYM-42364-F02	Spilomicrus brevimalaris	BOLD:AEC2138	♀	Hutting	13-Jul-2019	Kleeberger Bach, Agricultural arable field	BY	48.463	13.305
ZSM-HYM-42372-D09	Spilomicrus brevimalaris	BOLD:AEC2138	♂	Oberelsbach	11-Jul-2018	Leimertshecke, kleine Lichtung im Buchenwald, anmoorig sphagnum, Wollgras, Fieberklee etc.	BY	50.446	10.017
ZSM-HYM-42460-B03	Spilomicrus brevimalaris	BOLD:AEC2138	♂	Oberelsbach	25-Jul-2018	Oberelsbach, Gangolfsberg, Elsgraben, Wildbach, kleine Lichtung in engem V-Tal, viel Totholz	BY	50.467	10.06
ZSM-HYM-42373-D08	Spilomicrus brevimalaris	BOLD:AEC2138	♀	Plattling	13-Jul-2021	Isarmuendung, Pfeifengraswiese	BY	48.779	12.95
ZSM-HYM-42374-G05	Spilomicrus brevimalaris	BOLD:AEC2138	♀	Plattling	25-Aug-2021	Isarmuendung, Hartholzauwald	BY	48.786	12.959
ZSM-HYM-33106-F03	Spilomicrus brevimalaris	BOLD:AEC2138	♂	Rhoen Mountains	11-Jul-2018	Rhoen Hausen, Kleines Moor	BY	50.487	10.039
ZSM-HYM-33106-F04	Spilomicrus brevimalaris	BOLD:AEC2138	♂	Rhoen Mountains	11-Jul-2018	Rhoen Hausen, Kleines Moor	BY	50.487	10.039
ZSM-HYM-33103-C03	Spilomicrus brevimalaris	BOLD:AEC2138	♂	Rhoen Mountains	26-Jun-2017	Rhoen Fladungen, NSG schwarzes Moor, Karpatenbirkenwald	BY	50.512	10.071
ZSM-HYM-33095-A06	Spilomicrus brevimalaris	BOLD:AEC2138	♂	Rhoen Mountains	27-Jun-2018	Rhoen, Hausen, Kleines Moor, Borstgrasrasen, feucht	BY	50.487	10.039
ZSM-HYM-33095-A08	Spilomicrus brevimalaris	BOLD:AEC2138	♂	Rhoen Mountains	27-Jun-2018	Rhoen, Hausen, Kleines Moor, Borstgrasrasen, feucht	BY	50.487	10.039
ZSM-HYM-33095-A09	Spilomicrus brevimalaris	BOLD:AEC2138	♂	Rhoen Mountains	27-Jun-2018	Rhoen, Hausen, Kleines Moor, Borstgrasrasen, feucht	BY	50.487	10.039
ZSM-HYM-42356-E06	Spilomicrus brevimalaris	BOLD:AEC2138	♀	Thiersheim	15-Jul-2019	Karlmuehle, Agricultural arable field	BY	50.075	12.152
ZSM-HYM-33125-B06	Spilomicrus brevimalaris	BOLD:AEC2138	♂	Bonn	20-Jun-2017	Windeck, Schladern, Siegaue Schladern	NRW	50.8	7.585
BC-ZSM-HYM-26829-C11	Spilomicrus brevimalaris	BOLD:AEC2138	♂	Verona	20-May-1983	Garda, Rocca	Veneto	45.9492	11.7496
ZSM-HYM-42369-B09	Spilomicrus compressus	BOLD:ACH2501	♂	Gaggenau	21-Aug-2011	Sulzbach, Querbach,	BW	48.797	8.378
ZSM-HYM-33100-C07	Spilomicrus compressus	BOLD:ACH2501	♂	Malsch	27-Sep-2020	Malsch, Hansjakobstr. 7, Garten	BW	48.884	8.32
ZSM-HYM-33100-C08	Spilomicrus compressus	BOLD:ACH2501	♂	Malsch	27-Sep-2020	Malsch, Hansjakobstr. 7, Garten	BW	48.884	8.32
BC-ZSM-HYM-13562-C03	Spilomicrus compressus	BOLD:ACH2501	♂	Messkirch	08-Oct-2006	Messkirch	BW	47.993	9.115
ZSM-HYM-33102-A01	Spilomicrus compressus	BOLD:ACH2501	♂	Bad Neustadt an der Saale	22-Aug-2017	Bad Neustadt an der Saale, NSG Saalewiesen, Salzstelle	BY	50.316	10.2
BC-ZSM-HYM-26829-D07	Spilomicrus compressus	BOLD:ACH2501	♀	Berchtal forrest	11-Dec-1985	Bechtalerwald	BY	48.2028	7.70056
ZSM-HYM-42429-H11	Spilomicrus compressus	BOLD:ACH2501	♀	Dammbach	27-Oct-2021	Dammbach, Dammbachtal, Weidegruenland	BY	49.86	9.349
ZSM-HYM-42430-A01	Spilomicrus compressus	BOLD:ACH2501	♀	Dammbach	27-Oct-2021	Dammbach, Dammbachtal, Weidegruenland	BY	49.86	9.349
ZSM-HYM-42430-A02	Spilomicrus compressus	BOLD:ACH2501	♀	Dammbach	27-Oct-2021	Dammbach, Dammbachtal, Weidegruenland	BY	49.86	9.349
ZSM-HYM-42430-A03	Spilomicrus compressus	BOLD:ACH2501	♀	Dammbach	27-Oct-2021	Dammbach, Dammbachtal, Weidegruenland	BY	49.86	9.349
ZSM-HYM-42430-A05	Spilomicrus compressus	BOLD:ACH2501	♂	Dammbach	27-Oct-2021	Dammbach, Dammbachtal, Weidegruenland	BY	49.86	9.349
ZSM-HYM-42430-A06	Spilomicrus compressus	BOLD:ACH2501	♂	Dammbach	27-Oct-2021	Dammbach, Dammbachtal, Weidegruenland	BY	49.86	9.349
ZSM-HYM-42430-A07	Spilomicrus compressus	BOLD:ACH2501	♂	Dammbach	27-Oct-2021	Dammbach, Dammbachtal, Weidegruenland	BY	49.86	9.349
ZSM-HYM-42430-A08	Spilomicrus compressus	BOLD:ACH2501	♂	Dammbach	27-Oct-2021	Dammbach, Dammbachtal, Weidegruenland	BY	49.86	9.349
BC-ZSM-HYM-26829-D10	Spilomicrus compressus	BOLD:ACH2501	♂	Flintsbach	06-Jul-1984	Flintsbach	BY	47.7215	12.1215
BC-ZSM-HYM-25935-E05	Spilomicrus compressus	BOLD:ACH2501	♀	Grafenschau	24-Sep-2013	Grafenschau, Lettenwald	BY	47.6611	11.1106
ZSM-HYM-33100-A01	Spilomicrus compressus	BOLD:ACH2501	♂	Kelheim	08-Sep-2017	Lkr. Kelheim Abensberg-Sandharlanden, NSG Sandharlandener Heide	BY	48.845	11.801
ZSM-HYM-33100-A04	Spilomicrus compressus	BOLD:ACH2501	♂	Kelheim	08-Sep-2017	Lkr. Kelheim Abensberg-Sandharlanden, NSG Sandharlandener Heide	BY	48.845	11.801
ZSM-HYM-33095-G10	Spilomicrus compressus	BOLD:ACH2501	♂	Kelheim	08-Sep-2017	Lkr. Kelheim Siegenburg, Bombodrom	BY	48.759	11.809
ZSM-HYM-33099-F07	Spilomicrus compressus	BOLD:ACH2501	♂	Kelheim	10-Oct-2017	Lkr. Kelheim Abensberg-Sandharlanden, NSG Sandharlandener Heide	BY	48.845	11.801
ZSM-HYM-33121-F01	Spilomicrus compressus	BOLD:ACH2501	♂	Kelheim	10-Oct-2017	Lkr. Kelheim Siegenburg, Bombodrom	BY	48.759	11.809
ZSM-HYM-33121-F02	Spilomicrus compressus	BOLD:ACH2501	♂	Kelheim	10-Oct-2017	Lkr. Kelheim Siegenburg, Bombodrom	BY	48.759	11.809
ZSM-HYM-33121-F03	Spilomicrus compressus	BOLD:ACH2501	♂	Kelheim	10-Oct-2017	Lkr. Kelheim Siegenburg, Bombodrom	BY	48.759	11.809
ZSM-HYM-33121-F04	Spilomicrus compressus	BOLD:ACH2501	♂	Kelheim	10-Oct-2017	Lkr. Kelheim Siegenburg, Bombodrom	BY	48.759	11.809
ZSM-HYM-33097-F01	Spilomicrus compressus	BOLD:ACH2501	♂	Kelheim	10-Oct-2017	Lkr. Kelheim Siegenburg, Bombodrom	BY	48.755	11.791
ZSM-HYM-33125-E01	Spilomicrus compressus	BOLD:ACH2501	♂	Kelheim	22-Sep-2017	Lkr. Kelheim Siegenburg, Bombodrom	BY	48.759	11.809
ZSM-HYM-33125-E02	Spilomicrus compressus	BOLD:ACH2501	♂	Kelheim	22-Sep-2017	Lkr. Kelheim Siegenburg, Bombodrom	BY	48.759	11.809
ZSM-HYM-33125-E03	Spilomicrus compressus	BOLD:ACH2501	♂	Kelheim	22-Sep-2017	Lkr. Kelheim Siegenburg, Bombodrom	BY	48.759	11.809
ZSM-HYM-33125-E04	Spilomicrus compressus	BOLD:ACH2501	♂	Kelheim	22-Sep-2017	Lkr. Kelheim Siegenburg, Bombodrom	BY	48.759	11.809
ZSM-HYM-33108-D09	Spilomicrus compressus	BOLD:ACH2501	♂	Kelheim	22-Sep-2017	Lkr. Kelheim Siegenburg, Bombodrom	BY	48.76	11.807
ZSM-HYM-33108-D12	Spilomicrus compressus	BOLD:ACH2501	♂	Kelheim	22-Sep-2017	Lkr. Kelheim Siegenburg, Bombodrom	BY	48.76	11.807
ZSM-HYM-33109-B08	Spilomicrus compressus	BOLD:ACH2501	♂	Kelheim	30-Oct-2017	Lkr. Kelheim Siegenburg, Bombodrom	BY	48.759	11.809
BC-ZSM-HYM-25934-D05	Spilomicrus compressus	BOLD:ACH2501	♀	Kempten	20-Aug-2015	Kempten, Oberlangmoos	BY	47.6971	10.4303
ZSM-HYM-42459-E02	Spilomicrus compressus	BOLD:ACH2501	♂	Munich	26-Oct-2021	Muenchen, NSG Allacher Lohe	BY	48.201	11.483
ZSM-HYM-42459-E04	Spilomicrus compressus	BOLD:ACH2501	♂	Munich	26-Oct-2021	Muenchen, NSG Allacher Lohe	BY	48.201	11.483
ZSM-HYM-42436-E09	Spilomicrus compressus	BOLD:ACH2501	♂	Munich	26-Oct-2021	Muenchen, NSG Allacher Lohe	BY	48.199	11.475
ZSM-HYM-42436-E11	Spilomicrus compressus	BOLD:ACH2501	♂	Munich	26-Oct-2021	Muenchen, NSG Allacher Lohe	BY	48.199	11.475
ZSM-HYM-42436-E12	Spilomicrus compressus	BOLD:ACH2501	♂	Munich	26-Oct-2021	Muenchen, NSG Allacher Lohe	BY	48.199	11.475
ZSM-HYM-42436-F01	Spilomicrus compressus	BOLD:ACH2501	♂	Munich	26-Oct-2021	Muenchen, NSG Allacher Lohe	BY	48.199	11.475
ZSM-HYM-42436-F03	Spilomicrus compressus	BOLD:ACH2501	♂	Munich	26-Oct-2021	Muenchen, NSG Allacher Lohe	BY	48.199	11.475
ZSM-HYM-42463-A09	Spilomicrus compressus	BOLD:ACH2501	♂	Paehl	02-Nov-2020	Paehl, Kobel ,	BY	47.939	11.186
ZSM-HYM-42463-A10	Spilomicrus compressus	BOLD:ACH2501	♂	Paehl	02-Nov-2020	Paehl, Kobel ,	BY	47.939	11.186
ZSM-HYM-42463-A11	Spilomicrus compressus	BOLD:ACH2501	♂	Paehl	02-Nov-2020	Paehl, Kobel ,	BY	47.939	11.186
ZSM-HYM-42463-B01	Spilomicrus compressus	BOLD:ACH2501	♂	Paehl	02-Nov-2020	Paehl, Kobel ,	BY	47.939	11.186
ZSM-HYM-42463-B02	Spilomicrus compressus	BOLD:ACH2501	♂	Paehl	02-Nov-2020	Paehl, Kobel ,	BY	47.939	11.186
ZSM-HYM-42463-B04	Spilomicrus compressus	BOLD:ACH2501	♂	Paehl	02-Nov-2020	Paehl, Kobel ,	BY	47.939	11.186
ZSM-HYM-42463-B05	Spilomicrus compressus	BOLD:ACH2501	♂	Paehl	02-Nov-2020	Paehl, Kobel ,	BY	47.939	11.186
ZSM-HYM-42463-B06	Spilomicrus compressus	BOLD:ACH2501	♂	Paehl	02-Nov-2020	Paehl, Kobel ,	BY	47.939	11.186
ZSM-HYM-42463-B07	Spilomicrus compressus	BOLD:ACH2501	♂	Paehl	02-Nov-2020	Paehl, Kobel ,	BY	47.939	11.186
ZSM-HYM-42463-B08	Spilomicrus compressus	BOLD:ACH2501	♂	Paehl	02-Nov-2020	Paehl, Kobel ,	BY	47.939	11.186
ZSM-HYM-42463-B09	Spilomicrus compressus	BOLD:ACH2501	♂	Paehl	02-Nov-2020	Paehl, Kobel ,	BY	47.939	11.186
ZSM-HYM-42463-B10	Spilomicrus compressus	BOLD:ACH2501	♂	Paehl	02-Nov-2020	Paehl, Kobel ,	BY	47.939	11.186
ZSM-HYM-42463-B11	Spilomicrus compressus	BOLD:ACH2501	♂	Paehl	02-Nov-2020	Paehl, Kobel ,	BY	47.939	11.186
ZSM-HYM-42463-B12	Spilomicrus compressus	BOLD:ACH2501	♂	Paehl	02-Nov-2020	Paehl, Kobel ,	BY	47.939	11.186
ZSM-HYM-42463-C01	Spilomicrus compressus	BOLD:ACH2501	♂	Paehl	02-Nov-2020	Paehl, Kobel ,	BY	47.939	11.186
ZSM-HYM-42463-G09	Spilomicrus compressus	BOLD:ACH2501	♂	Paehl	02-Nov-2020	Paehl, Niedermoor w Goasl,	BY	47.94	11.183
ZSM-HYM-42463-G10	Spilomicrus compressus	BOLD:ACH2501	♂	Paehl	02-Nov-2020	Paehl, Niedermoor w Goasl,	BY	47.94	11.183
ZSM-HYM-42463-G11	Spilomicrus compressus	BOLD:ACH2501	♂	Paehl	02-Nov-2020	Paehl, Niedermoor w Goasl,	BY	47.94	11.183
ZSM-HYM-42463-G12	Spilomicrus compressus	BOLD:ACH2501	♂	Paehl	02-Nov-2020	Paehl, Niedermoor w Goasl,	BY	47.94	11.183
ZSM-HYM-42464-F11	Spilomicrus compressus	BOLD:ACH2501	♂	Paehl	02-Nov-2020	Paehl, Niedermoor w Goasl,	BY	47.941	11.183
ZSM-HYM-42464-F12	Spilomicrus compressus	BOLD:ACH2501	♂	Paehl	02-Nov-2020	Paehl, Niedermoor w Goasl,	BY	47.941	11.183
ZSM-HYM-42464-B07	Spilomicrus compressus	BOLD:ACH2501	♂	Paehl	02-Nov-2020	Paehl, Niedermoor w Goasl,	BY	47.942	11.183
BC-ZSM-HYM-25935-E02	Spilomicrus compressus	BOLD:ACH2501	♂	Paehl	09-Nov-2014	Paehl, Hartschimmelhof Goasl	BY	47.9414	11.1838
BC-ZSM-HYM-25935-D04	Spilomicrus compressus	BOLD:ACH2501	♂	Paehl	09-Nov-2014	Paehl, Hartschimmelhof Goasl	BY	47.9391	11.1841
ZSM-HYM-42462-E05	Spilomicrus compressus	BOLD:ACH2501	♀	Paehl	19-Oct-2021	Lkr. Weilheim, Paehl, Hartschimmelhof Kobel, Magerrasen	BY	47.939	11.186
ZSM-HYM-42425-F10	Spilomicrus compressus	BOLD:ACH2501	♀	Paehl	19-Oct-2021	Lkr. Weilheim, Paehl, Hartschimmelhof Niedermoor w Goasl	BY	47.942	11.182
ZSM-HYM-42467-B08	Spilomicrus compressus	BOLD:ACH2501	♂	Paehl	19-Oct-2021	Lkr. Weilheim, Paehl, Hartschimmelhof Goasl, Magerweide	BY	47.943	11.183
ZSM-HYM-42462-E06	Spilomicrus compressus	BOLD:ACH2501	♂	Paehl	19-Oct-2021	Lkr. Weilheim, Paehl, Hartschimmelhof Kobel, Magerrasen	BY	47.939	11.186
ZSM-HYM-42462-E07	Spilomicrus compressus	BOLD:ACH2501	♂	Paehl	19-Oct-2021	Lkr. Weilheim, Paehl, Hartschimmelhof Kobel, Magerrasen	BY	47.939	11.186
ZSM-HYM-42425-F11	Spilomicrus compressus	BOLD:ACH2501	♂	Paehl	19-Oct-2021	Lkr. Weilheim, Paehl, Hartschimmelhof Niedermoor w Goasl	BY	47.942	11.182
ZSM-HYM-42425-F12	Spilomicrus compressus	BOLD:ACH2501	♂	Paehl	19-Oct-2021	Lkr. Weilheim, Paehl, Hartschimmelhof Niedermoor w Goasl	BY	47.942	11.182
ZSM-HYM-42425-G01	Spilomicrus compressus	BOLD:ACH2501	♂	Paehl	19-Oct-2021	Lkr. Weilheim, Paehl, Hartschimmelhof Niedermoor w Goasl	BY	47.942	11.182
ZSM-HYM-42466-D03	Spilomicrus compressus	BOLD:ACH2501	♂	Paehl	19-Oct-2021	Lkr. Weilheim, Paehl, Hartschimmelhof Niedermoor w Goasl	BY	47.942	11.182
ZSM-HYM-42465-G11	Spilomicrus compressus	BOLD:ACH2501	♂	Paehl	26-Nov-2016	Paehl, Hartschimmelhof, Goasl (Magerweide), an gebrochener Buche	BY	47.942	11.183
ZSM-HYM-33093-G05	Spilomicrus compressus	BOLD:ACH2501	♂	Ruhpolding	02-Aug-2016	Chiemgauer Alpen, Ruhpolding, Fischbach	BY	47.709	12.657
ZSM-HYM-33103-F05	Spilomicrus compressus	BOLD:ACH2501	♂	Ruhpolding	16-Aug-2016	Chiemgauer Alpen Ruhpolding, Fischbach	BY	47.709	12.657
ZSM-HYM-42431-F07	Spilomicrus compressus	BOLD:ACH2501	♀	Wallgau	02-Sep-2019	Wallgau, Finzbach,	BY	47.514	11.268
ZSM-HYM-42423-E05	Spilomicrus compressus	BOLD:ACH2501	♂	Kassel	27-Oct-2020	Werra-Meissner-Kreis, Grossalmerode, Jonasbach, private garden	HE	51.263	9.777
ZSM-HYM-42427-G08	Spilomicrus compressus	BOLD:ACH2501	♂	Recklinghausen	28-Nov-2021	Lrk. Recklingshausen, Haard-Sandgrabung	NRW	51.713	7.258
BC-ZSM-HYM-26829-D08	Spilomicrus compressus		♀	Berchtal forrest	23-Oct-1985	Bechtalerwald	BY	48.2028	7.70056
ZSM-HYM-42430-A09	Spilomicrus compressus		♂	Dammbach	27-Oct-2021	Dammbach, Dammbachtal, Weidegruenland	BY	49.86	9.349
ZSM-HYM-42436-E10	Spilomicrus compressus		♂	Munich	26-Oct-2021	Muenchen, NSG Allacher Lohe	BY	48.199	11.475
BC-ZSM-HYM-26829-D09	Spilomicrus compressus		♂	Oberbayern, Schleissheim	18-Sep-1947	Oberbayern, Schleissheim	BY	48.2478	11.5684
ZSM-HYM-42464-B08	Spilomicrus compressus		♂	Paehl	02-Nov-2020	Paehl, Niedermoor w Goasl,	BY	47.942	11.183
ZSM-HYM-42462-E08	Spilomicrus compressus		♂	Paehl	19-Oct-2021	Lkr. Weilheim, Paehl, Hartschimmelhof Kobel, Magerrasen	BY	47.939	11.186
BC-ZSM-HYM-25934-C11	Spilomicrus crassiclavis	BOLD:AEP5849	♂	Huglfing	03-Jul-2015	Huglfing, Weiherholz	BY	47.7441	11.1267
ZSM-HYM-42371-D07	Spilomicrus crassiclavis	BOLD:AEP5849	♂	Munich	23-Jun-2021	NSG Allacher Lohe	BY	48.199	11.475
ZSM-HYM-42430-F03	Spilomicrus crassiclavis	BOLD:AEP5849	♂	Oberstdorf	05-Aug-2019	Oberstdorf, Nebelhorn,	BY	47.421	10.338
ZSM-HYM-33098-D10	Spilomicrus diversus	BOLD:ADF4749	♀	Ammergau Alps	18-Jul-2016	Ammergebirge Halblech, Im Laich, Kiesbank	BY	47.606	10.841
ZSM-HYM-33092-D02	Spilomicrus diversus	BOLD:ADF4749	♀	Ammergau Alps	27-Aug-2016	Ammergebirge, Halblech, Im Laich, Kiesbank	BY	47.606	10.841
ZSM-HYM-33099-E06	Spilomicrus diversus	BOLD:ADF4749	♀	Ammergau Alps	29-Jul-2016	Ammergebirge Halblech, Im Laich, Kiesbank	BY	47.606	10.841
ZSM-HYM-33097-H05	Spilomicrus diversus	BOLD:ADF4749	♀	Ammergau Alps	29-Jul-2016	Ammergebirge Halblech, Im Laich, Kiesbank	BY	47.606	10.841
ZSM-HYM-33421-C03	Spilomicrus diversus	BOLD:ADF4749	♀	Eschenlohe	16-Aug-2013	Eschenlohne, Krebsbach, Schneidbinsenried	BY	47.629	11.169
ZSM-HYM-42367-B11	Spilomicrus diversus	BOLD:ADF4749	♀	Fabrikschleichach	12-Jul-2019	Naehe Weilersbachtal, Semi-natural forest	BY	49.917	10.525
ZSM-HYM-42367-C03	Spilomicrus diversus	BOLD:ADF4749	♂	Fabrikschleichach	12-Jul-2019	Naehe Weilersbachtal, Semi-natural forest	BY	49.917	10.525
ZSM-HYM-42367-C05	Spilomicrus diversus	BOLD:ADF4749	♂	Fabrikschleichach	12-Jul-2019	Naehe Weilersbachtal, Semi-natural forest	BY	49.917	10.525
ZSM-HYM-42363-A01	Spilomicrus diversus	BOLD:ADF4749	♀	Forchheim	12-Jul-2019	Untere Mark bei Willersdorf, Semi-natural arable field	BY	49.739	10.969
BC-ZSM-HYM-25934-F10	Spilomicrus diversus	BOLD:ADF4749	♂	Huglfing	05-Jun-2015	Huglfing, Weiherholz	BY	47.7451	11.127
ZSM-HYM-42363-G08	Spilomicrus diversus	BOLD:ADF4749	♀	Munchen	18-Jul-2019	Perlacher Forst, Urban forest	BY	48.085	11.589
ZSM-HYM-42456-C11	Spilomicrus diversus	BOLD:ADF4749	♀	Munich	01-Sep-2021	Muenchen, Botanischer Garten	BY	48.164	11.497
ZSM-HYM-42456-D01	Spilomicrus diversus	BOLD:ADF4749	♀	Munich	01-Sep-2021	Muenchen, Botanischer Garten	BY	48.164	11.497
ZSM-HYM-42454-F02	Spilomicrus diversus	BOLD:ADF4749	♀	Munich	01-Sep-2021	Muenchen, Botanischer Garten	BY	48.165	11.495
ZSM-HYM-42454-F03	Spilomicrus diversus	BOLD:ADF4749	♀	Munich	01-Sep-2021	Muenchen, Botanischer Garten	BY	48.165	11.495
ZSM-HYM-42439-E03	Spilomicrus diversus	BOLD:ADF4749	♀	Munich	14-Sep-2021	Muenchen, Botanischer Garten	BY	48.164	11.497
ZSM-HYM-42371-G12	Spilomicrus diversus	BOLD:ADF4749	♀	Munich	21-Jun-2021	Botanischer Garten	BY	48.165	11.495
ZSM-HYM-33103-H01	Spilomicrus diversus	BOLD:ADF4749	♀	NP Berchtesgaden	09-Aug-2017	NP Berchtesgaden, Wald w St.Bartholomae	BY	47.547	12.965
ZSM-HYM-33105-H02	Spilomicrus diversus	BOLD:ADF4749	♀	NP Berchtesgaden	11-Jun-2017	NP Berchtesgaden, Wald w St.Bartholomae	BY	47.547	12.965
ZSM-HYM-33105-G03	Spilomicrus diversus	BOLD:ADF4749	♂	NP Berchtesgaden	11-Jun-2017	NP Berchtesgaden, Wald w St.Bartholomae	BY	47.547	12.965
ZSM-HYM-33105-G04	Spilomicrus diversus	BOLD:ADF4749	♂	NP Berchtesgaden	11-Jun-2017	NP Berchtesgaden, Wald w St.Bartholomae	BY	47.547	12.965
ZSM-HYM-33105-G07	Spilomicrus diversus	BOLD:ADF4749	♂	NP Berchtesgaden	11-Jun-2017	NP Berchtesgaden, Wald w St.Bartholomae	BY	47.547	12.965
ZSM-HYM-33105-G08	Spilomicrus diversus	BOLD:ADF4749	♂	NP Berchtesgaden	11-Jun-2017	NP Berchtesgaden, Wald w St.Bartholomae	BY	47.547	12.965
ZSM-HYM-33097-D07	Spilomicrus diversus	BOLD:ADF4749	♀	NP Berchtesgaden	14-Jul-2017	NP Berchtesgaden, Wald w St.Bartholomae	BY	47.547	12.965
ZSM-HYM-33097-E01	Spilomicrus diversus	BOLD:ADF4749	♀	NP Berchtesgaden	14-Jul-2017	NP Berchtesgaden, Wald w St.Bartholomae	BY	47.547	12.965
ZSM-HYM-33106-G06	Spilomicrus diversus	BOLD:ADF4749	♀	NP Berchtesgaden	14-Jul-2017	NP Berchtesgaden, Koenigsee, Rinnkendlsteig	BY	47.553	12.964
ZSM-HYM-33106-G07	Spilomicrus diversus	BOLD:ADF4749	♀	NP Berchtesgaden	14-Jul-2017	NP Berchtesgaden, Koenigsee, Rinnkendlsteig	BY	47.553	12.964
ZSM-HYM-33097-D09	Spilomicrus diversus	BOLD:ADF4749	♂	NP Berchtesgaden	14-Jul-2017	NP Berchtesgaden, Wald w St.Bartholomae	BY	47.547	12.965
ZSM-HYM-33106-G08	Spilomicrus diversus	BOLD:ADF4749	♂	NP Berchtesgaden	14-Jul-2017	NP Berchtesgaden, Koenigsee, Rinnkendlsteig	BY	47.553	12.964
ZSM-HYM-33091-E10	Spilomicrus diversus	BOLD:ADF4749	♀	NP Berchtesgaden	21-Aug-2017	Berchtesgaden, Bartholomae, NP Berchtesgarden, Wald	BY	47.547	12.965
ZSM-HYM-33107-G04	Spilomicrus diversus	BOLD:ADF4749	♀	NP Berchtesgaden	30-Jul-2017	NP Berchtesgaden, Koenigsee, Rinnkendlsteig	BY	47.553	12.964
ZSM-HYM-33107-H02	Spilomicrus diversus	BOLD:ADF4749	♀	NP Berchtesgaden	31-May-2017	NP Berchtesgaden, Koenigsee, Rinnkendlsteig	BY	47.553	12.964
ZSM-HYM-33107-H03	Spilomicrus diversus	BOLD:ADF4749	♀	NP Berchtesgaden	31-May-2017	NP Berchtesgaden, Koenigsee, Rinnkendlsteig	BY	47.553	12.964
ZSM-HYM-33107-H04	Spilomicrus diversus	BOLD:ADF4749	♀	NP Berchtesgaden	31-May-2017	NP Berchtesgaden, Koenigsee, Rinnkendlsteig	BY	47.553	12.964
ZSM-HYM-33107-H01	Spilomicrus diversus	BOLD:ADF4749	♂	NP Berchtesgaden	31-May-2017	NP Berchtesgaden, Koenigsee, Rinnkendlsteig	BY	47.553	12.964
ZSM-HYM-33107-H06	Spilomicrus diversus	BOLD:ADF4749	♂	NP Berchtesgaden	31-May-2017	NP Berchtesgaden, Koenigsee, Rinnkendlsteig	BY	47.553	12.964
ZSM-HYM-33107-H09	Spilomicrus diversus	BOLD:ADF4749	♂	NP Berchtesgaden	31-May-2017	NP Berchtesgaden, Koenigsee, Rinnkendlsteig	BY	47.553	12.964
ZSM-HYM-42460-B02	Spilomicrus diversus	BOLD:ADF4749	♀	Oberelsbach	25-Jul-2018	Oberelsbach, Gangolfsberg, Elsgraben, Wildbach, kleine Lichtung in engem V-Tal, viel Totholz	BY	50.467	10.06
ZSM-HYM-42458-F04	Spilomicrus diversus	BOLD:ADF4749	♀	Paehl	12-Jul-2020	Paehl, Niedermoor w Goasl,	BY	47.94	11.183
ZSM-HYM-42452-F10	Spilomicrus diversus	BOLD:ADF4749	♀	Paehl	18-Aug-2021	Lkr. Weilheim, Paehl, Hartschimmelhof Goasl, Magerweide	BY	47.939	11.184
ZSM-HYM-42466-E08	Spilomicrus diversus	BOLD:ADF4749	♀	Paehl	27-Aug-2020	Paehl, Niedermoor w Goasl,	BY	47.941	11.183
ZSM-HYM-42318-D01	Spilomicrus diversus	BOLD:ADF4749	♀	Plattling	30-Jun-2021	Isarmuendung, Pfeifengraswiese	BY	48.779	12.95
ZSM-HYM-42374-C07	Spilomicrus diversus	BOLD:ADF4749	♀	Plattling	30-Jun-2021	Isarmuendung, Weichholzauwald	BY	48.792	12.968
ZSM-HYM-42424-B06	Spilomicrus diversus	BOLD:ADF4749	♀	Bonn	20-Jun-2017	Windeck, Schaldern, Siegaue, Sieg river	NRW	50.8	7.585
ZSM-HYM-42424-B07	Spilomicrus diversus	BOLD:ADF4749	♀	Bonn	20-Jun-2017	Windeck, Schaldern, Siegaue, Sieg river	NRW	50.8	7.585
ZSM-HYM-33125-D06	Spilomicrus diversus	BOLD:ADF4749	♀	Bonn	20-Jun-2017	Windeck, Schladern, Siegaue Schladern	NRW	50.8	7.585
ZSM-HYM-42459-E03	Spilomicrus diversus		♂	Munich	26-Oct-2021	Muenchen, NSG Allacher Lohe	BY	48.201	11.483
ZSM-HYM-42456-A02	Spilomicrus diversus		♂	Paehl	23-Jun-2021	Lkr. Weilheim, Paehl, Hartschimmelhof Kobel, Magerrasen	BY	47.939	11.186
ZSM-HYM-42363-E04	Spilomicrus flavecorpus	BOLD:AAU9373	♀	Atzmannsberg	11-Jul-2019	Hessenreuther und Atzmannsberger Forst, Semi-natural forest	BY	49.825	11.963
BC-ZSM-HYM-21586-H02	Spilomicrus flavecorpus	BOLD:AAU9373	♀	Bavarian Forest National Park	15-Jul-2013	Nationalpark Bayerischer Wald	BY	49.04	13.377
ZSM-HYM-42359-C01	Spilomicrus flavecorpus	BOLD:AAU9373	♀	Marktredwitz	16-Jul-2019	Wald, Urban forest	BY	50.011	12.044
ZSM-HYM-33097-H02	Spilomicrus flavecorpus	BOLD:AAU9373	♂	Rhoen Mountains	26-Jun-2017	Rhoen Fladungen, NSG Schwarzes Moor, Kermi-Hochmoor	BY	50.512	10.069
ZSM-HYM-42369-G11	Spilomicrus flavipes	BOLD:ACL2543	♀	Gaggenau	09-Jul-2011	Michelbach, Michelbach,	BW	48.821	8.388
ZSM-HYM-42457-H04	Spilomicrus flavipes	BOLD:ACL2543	♀	Paehl	05-Jun-2002	Paehl, Niedermoor w Goasl,	BY	47.942	11.183
ZSM-HYM-42367-D12	Spilomicrus formosus	BOLD:AAU9811	♂	Bad Tolz	16-Jul-2019	Forst am Isarstausee, Urban forest	BY	47.77	11.547
ZSM-HYM-42367-C11	Spilomicrus formosus	BOLD:AAU9811	♂	Hohenpolz	13-Jul-2019	Lichtung, Agricultural forest	BY	49.912	11.129
BC-ZSM-HYM-25934-D02	Spilomicrus formosus	BOLD:AAU9811	♂	Kempten	20-Aug-2015	Kempten, Oberlangmoos	BY	47.6971	10.4303
ZSM-HYM-42372-D08	Spilomicrus formosus	BOLD:AAU9811	♂	Oberelsbach	11-Jul-2018	Leimertshecke, kleine Lichtung im Buchenwald, anmoorig sphagnum, Wollgras, Fieberklee etc.	BY	50.446	10.017
ZSM-HYM-42457-A03	Spilomicrus formosus	BOLD:AAU9811	♀	Paehl	12-Jul-2020	Paehl, Niedermoor w Goasl,	BY	47.94	11.183
ZSM-HYM-42458-E11	Spilomicrus formosus	BOLD:AAU9811	♂	Paehl	12-Jul-2020	Paehl, Niedermoor w Goasl,	BY	47.94	11.183
ZSM-HYM-42318-D11	Spilomicrus formosus	BOLD:AAU9811	♂	Plattling	29-Jul-2021	Isarmuendung, Pfeifengraswiese	BY	48.779	12.95
ZSM-HYM-42320-E05	Spilomicrus formosus	BOLD:AAU9811	♂	Plattling	30-Jun-2021	Isarmuendung, Hartholzauwald	BY	48.786	12.959
ZSM-HYM-33098-B02	Spilomicrus formosus	BOLD:AAU9811	♂	Rhoen Mountains	12-Jul-2018	Rhoen Hausen, Eisgraben Basaltblockhalde Waldrand	BY	50.503	10.09
ZSM-HYM-33171-A01	Spilomicrus formosus	BOLD:AAU9811	♂	Rhoen Mountains	26-Jun-2018	Rhoen Fladungen, Querenberg Schlagflur	BY	50.523	10.067
ZSM-HYM-33171-A02	Spilomicrus formosus	BOLD:AAU9811	♂	Rhoen Mountains	26-Jun-2018	Rhoen Fladungen, Querenberg Schlagflur	BY	50.523	10.067
ZSM-HYM-33171-A03	Spilomicrus formosus	BOLD:AAU9811	♂	Rhoen Mountains	26-Jun-2018	Rhoen Fladungen, Querenberg Schlagflur	BY	50.523	10.067
ZSM-HYM-42431-E02	Spilomicrus formosus	BOLD:AAU9811	♀	Wallgau	02-Jul-2019	Wallgau, Finzbach,	BY	47.515	11.266
ZSM-HYM-33107-F04	Spilomicrus hemipterus	BOLD:ADM6694	♀	Malsch	12-Apr-2020	Malsch, Hansjakobstr. 7, Garten	BW	48.884	8.32
ZSM-HYM-33095-B05	Spilomicrus hemipterus	BOLD:ADM6694	♀	Malsch	12-Apr-2020	Malsch, Hansjakobstr. 7, Garten	BW	48.884	8.32
BC-ZSM-HYM-26829-D11	Spilomicrus hemipterus	BOLD:ADM6694	♀	Berchtal forrest	18-Jun-1986	Bechtalerwald	BY	48.2028	7.70056
ZSM-HYM-33090-A06	Spilomicrus hemipterus	BOLD:ADM6694	♀	Ipsheim	02-May-2019	Ipsheim, Oak-Be	BY	49.525	10.518
ZSM-HYM-33096-C10	Spilomicrus hemipterus	BOLD:ADM6694	♀	Kitzingen	08-Apr-2017	Kitzingen, Klosterforst Populus tremula-Bestand	BY	49.776	10.22
ZSM-HYM-33096-A05	Spilomicrus hemipterus	BOLD:ADM6694	♀	Kitzingen	12-Jun-2017	Kitzingen, Klosterforst Populus tremula-Bestand	BY	49.776	10.22
ZSM-HYM-42322-F02	Spilomicrus hemipterus	BOLD:ADM6694	♀	Munich	15-Apr-2021	Botanischer Garten	BY	48.165	11.495
ZSM-HYM-42322-F03	Spilomicrus hemipterus	BOLD:ADM6694	♀	Munich	15-Apr-2021	Botanischer Garten	BY	48.165	11.495
ZSM-HYM-42321-H02	Spilomicrus hemipterus	BOLD:ADM6694	♀	Munich	18-May-2021	Botanischer Garten	BY	48.165	11.495
ZSM-HYM-42371-G10	Spilomicrus hemipterus	BOLD:ADM6694	unknown	Munich	21-Jun-2021	Botanischer Garten	BY	48.165	11.495
ZSM-HYM-42322-F08	Spilomicrus hemipterus	BOLD:ADM6694	♀	Munich	29-Apr-2021	Botanischer Garten	BY	48.165	11.495
ZSM-HYM-42433-B08	Spilomicrus hemipterus	BOLD:ADM6694	♀	NSG Rohrberg	03-Jun-2021	Rohrbrunner Forst, Spessart, NSG Rohrberg, Eichenwald	BY	49.894	9.425
ZSM-HYM-42433-B09	Spilomicrus hemipterus	BOLD:ADM6694	♀	NSG Rohrberg	03-Jun-2021	Rohrbrunner Forst, Spessart, NSG Rohrberg, Eichenwald	BY	49.894	9.425
ZSM-HYM-42433-B10	Spilomicrus hemipterus	BOLD:ADM6694	♀	NSG Rohrberg	03-Jun-2021	Rohrbrunner Forst, Spessart, NSG Rohrberg, Eichenwald	BY	49.894	9.425
ZSM-HYM-42433-B11	Spilomicrus hemipterus	BOLD:ADM6694	♀	NSG Rohrberg	03-Jun-2021	Rohrbrunner Forst, Spessart, NSG Rohrberg, Eichenwald	BY	49.894	9.425
ZSM-HYM-42433-B12	Spilomicrus hemipterus	BOLD:ADM6694	♀	NSG Rohrberg	03-Jun-2021	Rohrbrunner Forst, Spessart, NSG Rohrberg, Eichenwald	BY	49.894	9.425
ZSM-HYM-42433-C01	Spilomicrus hemipterus	BOLD:ADM6694	♀	NSG Rohrberg	03-Jun-2021	Rohrbrunner Forst, Spessart, NSG Rohrberg, Eichenwald	BY	49.894	9.425
ZSM-HYM-42433-C02	Spilomicrus hemipterus	BOLD:ADM6694	♀	NSG Rohrberg	03-Jun-2021	Rohrbrunner Forst, Spessart, NSG Rohrberg, Eichenwald	BY	49.894	9.425
ZSM-HYM-42433-C07	Spilomicrus hemipterus	BOLD:ADM6694	♀	NSG Rohrberg	03-Jun-2021	Rohrbrunner Forst, Spessart, NSG Rohrberg, Eichenwald	BY	49.894	9.425
ZSM-HYM-42433-C08	Spilomicrus hemipterus	BOLD:ADM6694	♀	NSG Rohrberg	03-Jun-2021	Rohrbrunner Forst, Spessart, NSG Rohrberg, Eichenwald	BY	49.894	9.425
ZSM-HYM-42433-A11	Spilomicrus hemipterus	BOLD:ADM6694	♀	NSG Rohrberg	18-Jun-2021	Rohrbrunner Forst, Spessart, NSG Rohrberg, Eichenwald	BY	49.894	9.425
ZSM-HYM-42433-A12	Spilomicrus hemipterus	BOLD:ADM6694	♀	NSG Rohrberg	18-Jun-2021	Rohrbrunner Forst, Spessart, NSG Rohrberg, Eichenwald	BY	49.894	9.425
ZSM-HYM-42433-B01	Spilomicrus hemipterus	BOLD:ADM6694	♀	NSG Rohrberg	18-Jun-2021	Rohrbrunner Forst, Spessart, NSG Rohrberg, Eichenwald	BY	49.894	9.425
ZSM-HYM-42433-B02	Spilomicrus hemipterus	BOLD:ADM6694	♀	NSG Rohrberg	18-Jun-2021	Rohrbrunner Forst, Spessart, NSG Rohrberg, Eichenwald	BY	49.894	9.425
ZSM-HYM-42433-B03	Spilomicrus hemipterus	BOLD:ADM6694	♀	NSG Rohrberg	18-Jun-2021	Rohrbrunner Forst, Spessart, NSG Rohrberg, Eichenwald	BY	49.894	9.425
ZSM-HYM-42432-B03	Spilomicrus hemipterus	BOLD:ADM6694	♀	NSG Rohrberg	18-Jun-2021	Rohrbrunner Forst, Spessart, NSG Rohrberg, Eichenwald	BY	49.894	9.425
ZSM-HYM-42432-C02	Spilomicrus hemipterus	BOLD:ADM6694	♀	NSG Rohrberg	18-Jun-2021	Rohrbrunner Forst, Spessart, NSG Rohrberg, Eichenwald	BY	49.894	9.425
ZSM-HYM-42432-C04	Spilomicrus hemipterus	BOLD:ADM6694	♀	NSG Rohrberg	18-Jun-2021	Rohrbrunner Forst, Spessart, NSG Rohrberg, Eichenwald	BY	49.894	9.425
ZSM-HYM-42432-C06	Spilomicrus hemipterus	BOLD:ADM6694	♀	NSG Rohrberg	18-Jun-2021	Rohrbrunner Forst, Spessart, NSG Rohrberg, Eichenwald	BY	49.894	9.425
ZSM-HYM-42425-B04	Spilomicrus hemipterus	BOLD:ADM6694	♀	NSG Rohrberg	20-May-2021	Rohrbrunner Forst, Spessart, NSG Rohrberg, Eichenwald	BY	49.894	9.425
ZSM-HYM-42425-B05	Spilomicrus hemipterus	BOLD:ADM6694	♀	NSG Rohrberg	20-May-2021	Rohrbrunner Forst, Spessart, NSG Rohrberg, Eichenwald	BY	49.894	9.425
ZSM-HYM-42425-B07	Spilomicrus hemipterus	BOLD:ADM6694	♀	NSG Rohrberg	20-May-2021	Rohrbrunner Forst, Spessart, NSG Rohrberg, Eichenwald	BY	49.894	9.425
ZSM-HYM-42425-B08	Spilomicrus hemipterus	BOLD:ADM6694	♀	NSG Rohrberg	20-May-2021	Rohrbrunner Forst, Spessart, NSG Rohrberg, Eichenwald	BY	49.894	9.425
ZSM-HYM-42425-B09	Spilomicrus hemipterus	BOLD:ADM6694	♀	NSG Rohrberg	20-May-2021	Rohrbrunner Forst, Spessart, NSG Rohrberg, Eichenwald	BY	49.894	9.425
ZSM-HYM-42425-B10	Spilomicrus hemipterus	BOLD:ADM6694	♀	NSG Rohrberg	20-May-2021	Rohrbrunner Forst, Spessart, NSG Rohrberg, Eichenwald	BY	49.894	9.425
ZSM-HYM-42425-F05	Spilomicrus hemipterus	BOLD:ADM6694	♀	NSG Rohrberg	20-May-2021	Rohrbrunner Forst, Spessart, NSG Rohrberg, Eichenwald	BY	49.893	9.423
ZSM-HYM-42425-B06	Spilomicrus hemipterus	BOLD:ADM6694	♂	NSG Rohrberg	20-May-2021	Rohrbrunner Forst, Spessart, NSG Rohrberg, Eichenwald	BY	49.894	9.425
ZSM-HYM-42370-E08	Spilomicrus hemipterus	BOLD:ADM6694	♀	Plattling	02-Jun-2021	Isarmuendung, Pfeifengraswiese	BY	48.779	12.95
ZSM-HYM-42371-B03	Spilomicrus hemipterus	BOLD:ADM6694	♀	Plattling	16-Jun-2021	Isarmuendung, Stromtalwiese	BY	48.777	12.994
ZSM-HYM-42451-C03	Spilomicrus hemipterus	BOLD:ADM6694	♀	Plattling	16-Jun-2021	Moos, Isarmuendung, Stromtalwiese	BY	48.777	12.994
ZSM-HYM-42368-F12	Spilomicrus hemipterus	BOLD:ADM6694	♀	Volkach-Fahr	03-Jun-2017	Sandrasen w Elgersheimer Hof, Sandrasen mit Jurinea	BY	49.871	10.173
ZSM-HYM-42431-H09	Spilomicrus hemipterus	BOLD:ADM6694	♀	Vorderriss	10-Jun-2019	Vorderriss, Rissbach,	BY	47.548	11.435
BC-ZSM-HYM-26829-E03	Spilomicrus hemipterus		♀	Kaiserstuhl	15-Apr-1980	Kaiserstuhl, Oberbergen	BW	48.0976	7.6567
BC-ZSM-HYM-26829-E04	Spilomicrus hemipterus		♀	Kaiserstuhl	15-May-1980	Kaiserstuhl, Oberbergen	BW	48.0976	7.6567
BC-ZSM-HYM-26829-D12	Spilomicrus hemipterus		♀	Berchtal forrest	24-Apr-1985	Bechtalerwald	BY	48.2028	7.70056
BC-ZSM-HYM-26829-E01	Spilomicrus hemipterus		♀	Berchtal forrest	25-May-1984	Bechtalerwald	BY	48.2028	7.70056
BC-ZSM-HYM-26829-E02	Spilomicrus hemipterus		♀	Berchtal forrest	29-May-1985	Bechtalerwald	BY	48.2028	7.70056
ZSM-HYM-42433-B04	Spilomicrus hemipterus		♀	NSG Rohrberg	18-Jun-2021	Rohrbrunner Forst, Spessart, NSG Rohrberg, Eichenwald	BY	49.894	9.425
ZSM-HYM-42355-B01	Spilomicrus integer	BOLD:ADF4750	♀	Bad Windsheim	24-May-2021	Eiche u. Buche	BY	49.487	10.518
ZSM-HYM-42444-A07	Spilomicrus integer	BOLD:ADF4750	♀	Bayerischzell	27-Jun-2021	Bayerischzell, Leitzach Quelltoepfe	BY	47.678	11.987
BC-ZSM-HYM-26829-E05	Spilomicrus integer	BOLD:ADF4750	♀	Berchtal forrest	12-Jun-1985	Bechtalerwald	BY	48.2028	7.70056
BC-ZSM-HYM-26829-E07	Spilomicrus integer	BOLD:ADF4750	♀	Berchtal forrest	22-May-1985	Bechtalerwald	BY	48.2028	7.70056
ZSM-HYM-42453-E12	Spilomicrus integer	BOLD:ADF4750	♀	Dammbach	19-May-2021	Dammbach, Dammbachtal, Magerrasen	BY	49.866	9.325
ZSM-HYM-42428-E11	Spilomicrus integer	BOLD:ADF4750	♀	Huglfing	11-May-2015	Huglfing, Rotfilz, Spirkenfilz, Mehlprimelwiese	BY	47.753	11.079
ZSM-HYM-42428-E12	Spilomicrus integer	BOLD:ADF4750	♀	Huglfing	11-May-2015	Huglfing, Rotfilz, Spirkenfilz, Mehlprimelwiese	BY	47.753	11.079
ZSM-HYM-33171-B05	Spilomicrus integer	BOLD:ADF4750	♀	Kelheim	08-May-2017	Lkr. Kelheim Siegenburg, Bombodrom	BY	48.759	11.809
ZSM-HYM-33096-C09	Spilomicrus integer	BOLD:ADF4750	♀	Kitzingen	08-Apr-2017	Kitzingen, Klosterforst Populus tremula-Bestand	BY	49.776	10.22
BIOUG55431-B12	Spilomicrus integer	BOLD:ADF4750	♀	Munich	23-Oct-2017	Zoologische Staatssammlung Munchen	BY	48.165	11.485
BIOUG55431-D04	Spilomicrus integer	BOLD:ADF4750	♂	Munich	23-Oct-2017	Zoologische Staatssammlung Munchen	BY	48.165	11.485
BIOUG55432-B11	Spilomicrus integer	BOLD:ADF4750	♂	Munich	23-Oct-2017	Zoologische Staatssammlung Munchen	BY	48.165	11.485
ZSM-HYM-42436-A01	Spilomicrus integer	BOLD:ADF4750	♀	Neumarkt	06-Jun-2021	Lkr. Neumarkt, FFH-Mischwald s` Burggriesbach	BY	49.124	11.362
ZSM-HYM-42426-D06	Spilomicrus integer	BOLD:ADF4750	♀	Neumarkt	28-Jul-2021	Lkr. Neumarkt, Kopffelsen im FFH 200m ese` Muehlbach	BY	49.021	11.622
ZSM-HYM-33105-D09	Spilomicrus integer	BOLD:ADF4750	♀	NP Berchtesgaden	28-May-2017	NP Berchtesgaden, Wald w St.Bartholomae	BY	47.547	12.965
ZSM-HYM-42433-C03	Spilomicrus integer	BOLD:ADF4750	♀	NSG Rohrberg	03-Jun-2021	Rohrbrunner Forst, Spessart, NSG Rohrberg, Eichenwald	BY	49.894	9.425
ZSM-HYM-42432-D11	Spilomicrus integer	BOLD:ADF4750	♀	NSG Rohrberg	03-Jun-2021	Rohrbrunner Forst, Spessart, NSG Rohrberg, Eichenwald	BY	49.894	9.425
BC-ZSM-HYM-25935-D12	Spilomicrus integer	BOLD:ADF4750	♀	Oberammergau	18-May-2014	Oberammergau,	BY	47.6171	11.059
ZSM-HYM-33092-G09	Spilomicrus integer	BOLD:ADF4750	♀	Paehl	21-Mar-2020	Paehl, Lkr. Weilheim, Kobel, Hartschimmelhof, Magerrasen	BY	47.939	11.186
ZSM-HYM-33102-F05	Spilomicrus integer	BOLD:ADF4750	♀	Paehl	24-Apr-2020	Lkr. Weilheim Paehl, Hartschimmelhof Goasl, Magerweide	BY	47.942	11.183
ZSM-HYM-42373-A06	Spilomicrus integer	BOLD:ADF4750	♀	Plattling	16-Jun-2021	Isarmuendung, Schlammbank	BY	48.797	12.987
ZSM-HYM-33103-C02	Spilomicrus integer	BOLD:ADF4750	♀	Rhoen Mountains	26-Jun-2017	Rhoen Fladungen, NSG schwarzes Moor, Karpatenbirkenwald	BY	50.512	10.071
ZSM-HYM-42431-H08	Spilomicrus integer	BOLD:ADF4750	♀	Vorderriss	10-Jun-2019	Vorderriss, Rissbach,	BY	47.548	11.435
ZSM-HYM-42431-C12	Spilomicrus integer	BOLD:ADF4750	♀	Wallgau	06-Jun-2019	Wallgau, Isartal E Wallgau,	BY	47.523	11.302
ZSM-HYM-42444-B07	Spilomicrus integer	BOLD:ADF4750	♀	Wildbad Kreuth	24-Jun-2021	Wildbad Kreuth, Weissach, Kiesinsel	BY	47.619	11.703
BC-ZSM-HYM-25934-E05	Spilomicrus integer	BOLD:ADF4750	♀	Wuerzburg	12-Jun-2015	Wuerzburg, Irtenberger Wald, Blutsee	BY	49.7254	9.83316
ZSM-HYM-42423-C08	Spilomicrus integer	BOLD:ADF4750	♂	Kassel	13-Oct-2020	Kassel, Nieste, Niester Riesen	HE	51.311	9.652
ZSM-HYM-42423-D11	Spilomicrus integer	BOLD:ADF4750	♀	Kassel	16-Oct-2020	Kassel, Nature reserve Heubruchwiesen bei Eschenstruth	HE	51.23	9.637
ZSM-HYM-42423-E02	Spilomicrus integer	BOLD:ADF4750	♂	Kassel	27-Oct-2020	Werra-Meissner-Kreis, Grossalmerode, Jonasbach, private garden	HE	51.263	9.777
ZSM-HYM-42423-E03	Spilomicrus integer	BOLD:ADF4750	♂	Kassel	27-Oct-2020	Werra-Meissner-Kreis, Grossalmerode, Jonasbach, private garden	HE	51.263	9.777
BC-ZSM-HYM-26829-E08	Spilomicrus integer		♀	Berchtal forrest	08-May-1985	Bechtalerwald	BY	48.2028	7.70056
BC-ZSM-HYM-26829-E06	Spilomicrus integer		♀	Berchtal forrest	15-May-1985	Bechtalerwald	BY	48.2028	7.70056
ZSM-HYM-42429-B09	Spilomicrus integer		♀	Huglfing	12-Sep-2015	Huglfing, Weiherholz, sw-exp. Waldrand, Mehlprimelwiese	BY	47.745	11.127
ZSM-HYM-33100-F09	Spilomicrus lusitanicus	BOLD:AEK2205	♂	Malsch	25-Oct-2020	Malsch, Hansjakobstr. 7, Garten	BW	48.884	8.32
ZSM-HYM-33100-C09	Spilomicrus lusitanicus	BOLD:AEK2205	♂	Malsch	27-Sep-2020	Malsch, Hansjakobstr. 7, Garten	BW	48.884	8.32
ZSM-HYM-42429-H10	Spilomicrus lusitanicus	BOLD:AEK2205	♂	Dammbach	27-Oct-2021	Dammbach, Dammbachtal, Weidegruenland	BY	49.86	9.349
ZSM-HYM-42423-H01	Spilomicrus lusitanicus	BOLD:AEK2205	♂	Kassel	13-Oct-2020	Kassel, Nature reserve FuldaschleuseWolfsanger	HE	51.329	9.556
BC-ZSM-HYM-25298-E11	Spilomicrus modestus	BOLD:AEJ2099	♂	Lohr	22-Jun-2015	Karlstadt-Wiesenfeld, Rammersberg	BY	49.9941	9.70765
ZSM-HYM-33171-A07	Spilomicrus modestus	BOLD:AEJ2099	♀	NP Berchtesgaden	30-Jun-2017	NP Berchtesgaden, Koenigsee, Rinnkendlsteig	BY	47.555	12.965
ZSM-HYM-42464-C10	Spilomicrus modestus	BOLD:AEJ2099	♀	Paehl	19-Sep-2020	Paehl, Kobel ,	BY	47.939	11.186
ZSM-HYM-33103-F03	Spilomicrus modestus	BOLD:AEJ2099	♀	Ruhpolding	16-Aug-2016	Chiemgauer Alpen Ruhpolding, Fischbach	BY	47.709	12.657
ZSM-HYM-33094-B07	Spilomicrus nigriclavis	BOLD:AEK0961	♀	Iffezheim forrest	29-Oct-2013	Rastatt, Iffezheimer Wald	BW	48.832	8.174
ZSM-HYM-33094-B08	Spilomicrus nigriclavis	BOLD:AEK0961	♀	Iffezheim forrest	29-Oct-2013	Rastatt, Iffezheimer Wald	BW	48.832	8.174
ZSM-HYM-42369-G02	Spilomicrus politus	BOLD:ACZ2358	♀	Gaggenau	21-Aug-2011	Michelbach, Michelbach,	BW	48.821	8.388
ZSM-HYM-42456-C12	Spilomicrus politus	BOLD:ACZ2358	♀	Munich	01-Sep-2021	Muenchen, Botanischer Garten	BY	48.164	11.497
ZSM-HYM-42373-F02	Spilomicrus politus	BOLD:ACZ2358	♀	Munich	11-Aug-2021	Botanischer Garten	BY	48.164	11.497
ZSM-HYM-42466-G05	Spilomicrus politus	BOLD:ACZ2358	♀	Paehl	27-Aug-2020	Paehl, Niedermoor w Goasl,	BY	47.941	11.183
ZSM-HYM-42369-H06	Spilomicrus politus	BOLD:AER1505	♂	Gaggenau	09-Jul-2011	Michelbach, Michelbach,	BW	48.821	8.388
ZSM-HYM-42370-A07	Spilomicrus politus	BOLD:AER1505	♂	Gaggenau	09-Jul-2011	Michelbach, Michelbach,	BW	48.821	8.388
ZSM-HYM-42318-B04	Spilomicrus politus	BOLD:AER1505	♀	Oberelsbach	09-Aug-2018	Gangolfsberg, Elsgraben, Wildbach, kleine Lichtung in engem V-Tal, viel Totholz	BY	50.467	10.06
ZSM-HYM-42318-A12	Spilomicrus politus	BOLD:AER1505	♂	Oberelsbach	09-Aug-2018	Gangolfsberg, Elsgraben, Wildbach, kleine Lichtung in engem V-Tal, viel Totholz	BY	50.467	10.06
ZSM-HYM-42318-B01	Spilomicrus politus	BOLD:AER1505	♂	Oberelsbach	09-Aug-2018	Gangolfsberg, Elsgraben, Wildbach, kleine Lichtung in engem V-Tal, viel Totholz	BY	50.467	10.06
ZSM-HYM-42452-A12	Spilomicrus politus	BOLD:AER1505	♀	Paehl	23-Jun-2021	Lkr. Weilheim, Paehl, Hartschimmelhof Goasl, Magerweide	BY	47.943	11.183
ZSM-HYM-42455-H11	Spilomicrus politus	BOLD:AER1505	♀	Paehl	23-Jun-2021	Lkr. Weilheim, Paehl, Hartschimmelhof Kobel, Magerrasen	BY	47.939	11.186
ZSM-HYM-42456-A01	Spilomicrus politus	BOLD:AER1505	♀	Paehl	23-Jun-2021	Lkr. Weilheim, Paehl, Hartschimmelhof Kobel, Magerrasen	BY	47.939	11.186
ZSM-HYM-42456-A11	Spilomicrus politus	BOLD:AER1505	♀	Paehl	23-Jun-2021	Lkr. Weilheim, Paehl, Hartschimmelhof Kobel, Magerrasen	BY	47.939	11.186
ZSM-HYM-42456-A03	Spilomicrus politus	BOLD:AER1505	♂	Paehl	23-Jun-2021	Lkr. Weilheim, Paehl, Hartschimmelhof Kobel, Magerrasen	BY	47.939	11.186
ZSM-HYM-42456-A04	Spilomicrus politus	BOLD:AER1505	♂	Paehl	23-Jun-2021	Lkr. Weilheim, Paehl, Hartschimmelhof Kobel, Magerrasen	BY	47.939	11.186
ZSM-HYM-42456-A07	Spilomicrus politus	BOLD:AER1505	♂	Paehl	23-Jun-2021	Lkr. Weilheim, Paehl, Hartschimmelhof Kobel, Magerrasen	BY	47.939	11.186
ZSM-HYM-42364-G09	Spilomicrus rufitarsis	BOLD:AEK1604	♀	Aufham	20-Jul-2019	Lkr. Berchtesgarden, Semi-natural forest	BY	47.78	12.835
ZSM-HYM-42424-D09	Spilomicrus rufitarsis	BOLD:AEK1604	♀	Berchtesgaden	15-Oct-2019	Berchtesgaden, Laafeld,	BY	46.687	16.004
ZSM-HYM-42364-E11	Spilomicrus rufitarsis	BOLD:AEK1604	♀	Hutting	13-Jul-2019	Kleeberger Bach, Agricultural arable field	BY	48.463	13.305
ZSM-HYM-33125-E05	Spilomicrus rufitarsis	BOLD:AEK1604	♀	Kelheim	22-Sep-2017	Lkr. Kelheim Siegenburg, Bombodrom	BY	48.759	11.809
ZSM-HYM-42363-B08	Spilomicrus rufitarsis	BOLD:AEK1604	♀	Ketterschwang	16-Jul-2019	Wald, Agricultural forest	BY	47.963	10.676
ZSM-HYM-42356-B06	Spilomicrus rufitarsis	BOLD:AEK1604	♀	Marktoberdorf	15-Jul-2019	N von Rieder, Urban meadow	BY	47.76	10.643
ZSM-HYM-42357-B07	Spilomicrus rufitarsis	BOLD:AEK1604	lost	Marktoberdorf	15-Jul-2019	Friedhof Marktoberdorf, Urban settlement	BY	47.781	10.624
ZSM-HYM-42357-B08	Spilomicrus rufitarsis	BOLD:AEK1604	lost	Marktoberdorf	15-Jul-2019	Friedhof Marktoberdorf, Urban settlement	BY	47.781	10.624
ZSM-HYM-42359-E05	Spilomicrus rufitarsis	BOLD:AEK1604	♀	Marquartstein	19-Jul-2019	Nahe Rathaus, Urban settlement	BY	47.759	12.462
ZSM-HYM-42319-G08	Spilomicrus rufitarsis	BOLD:AEK1604	♀	Munich	05-Jul-2021	NSG Allacher Lohe	BY	48.199	11.475
ZSM-HYM-42463-C02	Spilomicrus rufitarsis	BOLD:AEK1604	♀	Paehl	02-Nov-2020	Paehl, Kobel ,	BY	47.939	11.186
ZSM-HYM-42464-B04	Spilomicrus rufitarsis	BOLD:AEK1604	♀	Paehl	02-Nov-2020	Paehl, Niedermoor w Goasl,	BY	47.942	11.183
ZSM-HYM-42364-A04	Spilomicrus rufitarsis	BOLD:AEK1604	♀	Passau	13-Jul-2019	Heining, Agricultural arable field	BY	48.583	13.391
ZSM-HYM-42365-F12	Spilomicrus rufitarsis	BOLD:AEK1604	♀	Piding	20-Jul-2019	Semi-natural meadow	BY	47.773	12.899
ZSM-HYM-42362-E08	Spilomicrus rufitarsis	BOLD:AEK1604	♀	Sankt Wolfgang	13-Jul-2019	Wald, Agricultural forest	BY	48.466	13.146
ZSM-HYM-42361-A02	Spilomicrus rufitarsis	BOLD:AEK1604	♀	Scharding	13-Jul-2019	Agricultural arable field	BY	48.436	13.41
ZSM-HYM-42361-A06	Spilomicrus rufitarsis	BOLD:AEK1604	♀	Scharding	13-Jul-2019	Agricultural arable field	BY	48.436	13.41
ZSM-HYM-42357-H08	Spilomicrus rufitarsis	BOLD:AEK1604	♀	Schnellertsham	13-Jul-2019	Naehe Klosterholz, Agricultural meadow	BY	48.479	13.149
ZSM-HYM-42362-A02	Spilomicrus rufitarsis	BOLD:AEK1604	♀	Traunstein	19-Jul-2019	Kotzing, Urban meadow	BY	47.884	12.624
ZSM-HYM-42357-F12	Spilomicrus rufitarsis	BOLD:AEK1604	♀	Traunstein	19-Jul-2019	Katholischer Stift, Urban settlement	BY	47.864	12.633
ZSM-HYM-42362-A01	Spilomicrus rufitarsis	BOLD:AEK1604	♂	Traunstein	19-Jul-2019	Kotzing, Urban meadow	BY	47.884	12.624
ZSM-HYM-42362-A03	Spilomicrus rufitarsis	BOLD:AEK1604	♂	Traunstein	19-Jul-2019	Kotzing, Urban meadow	BY	47.884	12.624
ZSM-HYM-33099-B03	Spilomicrus stigmaticalis	BOLD:ACU1243	♀	Malsch	07-Jun-2020	Malsch, Hansjakobstr. 7, Garten	BW	48.884	8.32
ZSM-HYM-33099-B04	Spilomicrus stigmaticalis	BOLD:ACU1243	♀	Malsch	07-Jun-2020	Malsch, Hansjakobstr. 7, Garten	BW	48.884	8.32
ZSM-HYM-33108-A05	Spilomicrus stigmaticalis	BOLD:ACU1243	♀	Malsch	11-Oct-2020	Malsch, Hansjakobstr. 7, Garten	BW	48.884	8.32
ZSM-HYM-33108-A06	Spilomicrus stigmaticalis	BOLD:ACU1243	♀	Malsch	11-Oct-2020	Malsch, Hansjakobstr. 7, Garten	BW	48.884	8.32
ZSM-HYM-33099-H01	Spilomicrus stigmaticalis	BOLD:ACU1243	♀	Malsch	11-Oct-2020	Malsch, Hansjakobstr. 7, Garten	BW	48.884	8.32
ZSM-HYM-33101-C08	Spilomicrus stigmaticalis	BOLD:ACU1243	♂	Malsch	19-Jul-2020	Malsch, Hansjakobstr. 7, Garten	BW	48.884	8.32
ZSM-HYM-33123-F09	Spilomicrus stigmaticalis	BOLD:ACU1243	♂	Malsch	19-Jul-2020	Malsch, Hansjakobstr. 7, Garten	BW	48.884	8.32
ZSM-HYM-33121-H05	Spilomicrus stigmaticalis	BOLD:ACU1243	♀	Malsch	30-Aug-2020	Malsch, Hansjakobstr. 7, Garten	BW	48.884	8.32
BC-ZSM-HYM-27596-E09	Spilomicrus stigmaticalis	BOLD:ACU1243	♀	Bavarian Forest National Park	01-Jun-2013	Nationalpark Bayerischer Wald	BY	48.959	13.381
BC-ZSM-HYM-26829-E10	Spilomicrus stigmaticalis	BOLD:ACU1243	♀	Berchtal forrest	07-Aug-1985	Bechtalerwald	BY	48.2028	7.70056
BC-ZSM-HYM-26829-E11	Spilomicrus stigmaticalis	BOLD:ACU1243	♀	Berchtal forrest	27-Jul-1984	Bechtalerwald	BY	48.2028	7.70056
ZSM-HYM-42434-G12	Spilomicrus stigmaticalis	BOLD:ACU1243	♀	Dammbach	02-Jul-2021	Dammbach, Dammbachtal, Magerrasen	BY	49.866	9.325
ZSM-HYM-42434-A05	Spilomicrus stigmaticalis	BOLD:ACU1243	♀	Dammbach	02-Jul-2021	Dammbach, Dammbachtal, Magerrasen mit Streuobstbaeumen	BY	49.866	9.326
ZSM-HYM-42425-D10	Spilomicrus stigmaticalis	BOLD:ACU1243	♀	Dammbach	16-Jul-2021	Dammbach, Dammbachtal, Weidegruenland	BY	49.86	9.349
ZSM-HYM-42434-F11	Spilomicrus stigmaticalis	BOLD:ACU1243	♀	Dammbach	16-Jul-2021	Dammbach, Dammbachtal, Magerrasen	BY	49.866	9.325
ZSM-HYM-42453-E11	Spilomicrus stigmaticalis	BOLD:ACU1243	♀	Dammbach	19-May-2021	Dammbach, Dammbachtal, Magerrasen	BY	49.866	9.325
ZSM-HYM-42425-D03	Spilomicrus stigmaticalis	BOLD:ACU1243	♀	Dammbach	30-Jul-2021	Dammbach, Dammbachtal, Weidegruenland	BY	49.86	9.349
ZSM-HYM-42366-E05	Spilomicrus stigmaticalis	BOLD:ACU1243	♀	Dienhausen	15-Jul-2019	Semi-natural arable field	BY	47.886	10.827
ZSM-HYM-42372-A03	Spilomicrus stigmaticalis	BOLD:ACU1243	♀	Grafenaschau	01-Jan-2013	Im Gsott, Davallseggenried gemaeht Feldnr. 10	BY	47.656	11.108
BC-ZSM-HYM-25934-C09	Spilomicrus stigmaticalis	BOLD:ACU1243	♀	Huglfing	03-Jul-2015	Huglfing, Weiherholz	BY	47.7441	11.1267
BC-ZSM-HYM-25934-F08	Spilomicrus stigmaticalis	BOLD:ACU1243	♀	Huglfing	05-Jun-2015	Huglfing, Weiherholz	BY	47.7451	11.127
ZSM-HYM-42364-F07	Spilomicrus stigmaticalis	BOLD:ACU1243	♂	Hutting	13-Jul-2019	Kleeberger Bach, Agricultural arable field	BY	48.463	13.305
ZSM-HYM-33109-C01	Spilomicrus stigmaticalis	BOLD:ACU1243	♂	Kelheim	13-Jul-2017	Lkr. Kelheim Siegenburg, Bombodrom	BY	48.759	11.809
ZSM-HYM-33109-G09	Spilomicrus stigmaticalis	BOLD:ACU1243	♀	Kelheim	29-Jun-2017	Lkr. Kelheim Siegenburg, Bombodrom	BY	48.759	11.809
ZSM-HYM-33120-G01	Spilomicrus stigmaticalis	BOLD:ACU1243	♀	Kelheim	29-Jun-2017	Lkr. Kelheim Siegenburg, Bombodrom	BY	48.76	11.807
ZSM-HYM-33171-D07	Spilomicrus stigmaticalis	BOLD:ACU1243	♀	Lohr a. M.	03-Jun-2018	Lohr a. M., Beilstein, Weinberg, Waldrand	BY	50.003	9.563
ZSM-HYM-33102-C12	Spilomicrus stigmaticalis	BOLD:ACU1243	♀	Lohr	10-Jun-2016	Lkr. AB, NSG Metzgergraben und Krone, Buche, Mulmhoehle	BY	49.932	9.396
ZSM-HYM-42357-C06	Spilomicrus stigmaticalis	BOLD:ACU1243	♀	Marktoberdorf	15-Jul-2019	Friedhof Marktoberdorf, Urban settlement	BY	47.781	10.624
ZSM-HYM-42320-B03	Spilomicrus stigmaticalis	BOLD:ACU1243	♀	Munich	05-Jul-2021	NSG Allacher Lohe	BY	48.201	11.483
BIOUG42915-B10	Spilomicrus stigmaticalis	BOLD:ACU1243	unknown	Munich	05-Jun-2017		BY	48.165	11.485
ZSM-HYM-42373-H02	Spilomicrus stigmaticalis	BOLD:ACU1243	♂	Munich	21-Jul-2021	NSG Allacher Lohe	BY	48.199	11.475
ZSM-HYM-42435-H11	Spilomicrus stigmaticalis	BOLD:ACU1243	♀	Neumarkt	06-Jun-2021	Lkr. Neumarkt, FFH-Mischwald s` Burggriesbach	BY	49.124	11.362
ZSM-HYM-42435-H08	Spilomicrus stigmaticalis	BOLD:ACU1243	♂	Neumarkt	06-Jun-2021	Lkr. Neumarkt, FFH-Mischwald s` Burggriesbach	BY	49.124	11.362
ZSM-HYM-42435-H10	Spilomicrus stigmaticalis	BOLD:ACU1243	♂	Neumarkt	06-Jun-2021	Lkr. Neumarkt, FFH-Mischwald s` Burggriesbach	BY	49.124	11.362
ZSM-HYM-42430-C08	Spilomicrus stigmaticalis	BOLD:ACU1243	♀	Neumarkt	13-Jul-2021	Lkr. Neumarkt, Heckensaum in Obstwiese 870m ene` Arnsdorf	BY	49.004	11.604
ZSM-HYM-42430-C09	Spilomicrus stigmaticalis	BOLD:ACU1243	♀	Neumarkt	13-Jul-2021	Lkr. Neumarkt, Heckensaum in Obstwiese 870m ene` Arnsdorf	BY	49.004	11.604
ZSM-HYM-42433-C04	Spilomicrus stigmaticalis	BOLD:ACU1243	♀	NSG Rohrberg	03-Jun-2021	Rohrbrunner Forst, Spessart, NSG Rohrberg, Eichenwald	BY	49.894	9.425
ZSM-HYM-42432-D09	Spilomicrus stigmaticalis	BOLD:ACU1243	♀	NSG Rohrberg	03-Jun-2021	Rohrbrunner Forst, Spessart, NSG Rohrberg, Eichenwald	BY	49.894	9.425
ZSM-HYM-42432-D10	Spilomicrus stigmaticalis	BOLD:ACU1243	♀	NSG Rohrberg	03-Jun-2021	Rohrbrunner Forst, Spessart, NSG Rohrberg, Eichenwald	BY	49.894	9.425
ZSM-HYM-42433-A08	Spilomicrus stigmaticalis	BOLD:ACU1243	♀	NSG Rohrberg	18-Jun-2021	Rohrbrunner Forst, Spessart, NSG Rohrberg, Eichenwald	BY	49.894	9.425
ZSM-HYM-42433-A09	Spilomicrus stigmaticalis	BOLD:ACU1243	♀	NSG Rohrberg	18-Jun-2021	Rohrbrunner Forst, Spessart, NSG Rohrberg, Eichenwald	BY	49.894	9.425
ZSM-HYM-42432-B04	Spilomicrus stigmaticalis	BOLD:ACU1243	♀	NSG Rohrberg	18-Jun-2021	Rohrbrunner Forst, Spessart, NSG Rohrberg, Eichenwald	BY	49.894	9.425
ZSM-HYM-42432-B05	Spilomicrus stigmaticalis	BOLD:ACU1243	♀	NSG Rohrberg	18-Jun-2021	Rohrbrunner Forst, Spessart, NSG Rohrberg, Eichenwald	BY	49.894	9.425
ZSM-HYM-42432-C05	Spilomicrus stigmaticalis	BOLD:ACU1243	♀	NSG Rohrberg	18-Jun-2021	Rohrbrunner Forst, Spessart, NSG Rohrberg, Eichenwald	BY	49.894	9.425
ZSM-HYM-42432-C07	Spilomicrus stigmaticalis	BOLD:ACU1243	♀	NSG Rohrberg	18-Jun-2021	Rohrbrunner Forst, Spessart, NSG Rohrberg, Eichenwald	BY	49.894	9.425
ZSM-HYM-42432-G04	Spilomicrus stigmaticalis	BOLD:ACU1243	♀	NSG Rohrberg	18-Jun-2021	Rohrbrunner Forst, Spessart, NSG Rohrberg, Eichenwald	BY	49.893	9.423
ZSM-HYM-42432-G09	Spilomicrus stigmaticalis	BOLD:ACU1243	♀	NSG Rohrberg	18-Jun-2021	Rohrbrunner Forst, Spessart, NSG Rohrberg, Eichenwald	BY	49.893	9.423
ZSM-HYM-42355-G05	Spilomicrus stigmaticalis	BOLD:ACU1243	♂	Oberndorf	13-Jul-2019	Naehe Krebsbach, Semi-natural meadow	BY	49.868	9.516
BC-ZSM-HYM-25934-E10	Spilomicrus stigmaticalis	BOLD:ACU1243	♀	Oberstdorf	12-Jun-2015	Oberstdorf, Gottfrieder Moos	BY	47.4881	10.1774
ZSM-HYM-42430-G04	Spilomicrus stigmaticalis	BOLD:ACU1243	♀	Oberstdorf,	22-Jun-2017	Oberstdorf, Rappenalptal, Haldenwanger Alpe, S-exp. Latschen, subalpiner Lahnerrasen, an Fels	BY	47.282	10.191
ZSM-HYM-42441-B02	Spilomicrus stigmaticalis	BOLD:ACU1243	♀	Paehl	12-Jul-2020	Paehl, Goasl,	BY	47.942	11.183
ZSM-HYM-42441-E08	Spilomicrus stigmaticalis	BOLD:ACU1243	♀	Paehl	12-Jul-2020	Paehl, Goasl,	BY	47.942	11.183
ZSM-HYM-42457-A02	Spilomicrus stigmaticalis	BOLD:ACU1243	♀	Paehl	12-Jul-2020	Paehl, Niedermoor w Goasl,	BY	47.94	11.183
ZSM-HYM-42453-G03	Spilomicrus stigmaticalis	BOLD:ACU1243	♀	Paehl	12-Jul-2020	Paehl, Goasl,	BY	47.939	11.184
ZSM-HYM-42468-E02	Spilomicrus stigmaticalis	BOLD:ACU1243	♀	Paehl	20-Jun-2020	Paehl, Goasl,	BY	47.942	11.183
ZSM-HYM-33102-E07	Spilomicrus stigmaticalis	BOLD:ACU1243	♀	Paehl	21-Mar-2020	Lkr. Weilheim Paehl, Hartschimmelhof Niedermoor w Goasl	BY	47.942	11.182
ZSM-HYM-42433-E01	Spilomicrus stigmaticalis	BOLD:ACU1243	♀	Paehl	23-Jun-2021	Lkr. Weilheim, Paehl, Hartschimmelhof Niedermoor w Goasl	BY	47.942	11.182
ZSM-HYM-42458-A05	Spilomicrus stigmaticalis	BOLD:ACU1243	♀	Paehl	23-Jun-2021	Lkr. Weilheim, Paehl, Hartschimmelhof Niedermoor w Goasl	BY	47.941	11.183
ZSM-HYM-33102-F04	Spilomicrus stigmaticalis	BOLD:ACU1243	♀	Paehl	24-Apr-2020	Lkr. Weilheim Paehl, Hartschimmelhof Goasl, Magerweide	BY	47.942	11.183
ZSM-HYM-33100-B02	Spilomicrus stigmaticalis	BOLD:ACU1243	♂	Paehl	24-Apr-2020	Lkr. Weilheim Paehl, Hartschimmelhof Kobel, Magerrasen	BY	47.939	11.186
ZSM-HYM-33096-D01	Spilomicrus stigmaticalis	BOLD:ACU1243	♂	Paehl	25-Jan-2020	Paehl, Lkr. Weilheim, Hartschimmelhof, Magerweide	BY	47.939	11.184
ZSM-HYM-42364-A07	Spilomicrus stigmaticalis	BOLD:ACU1243	♂	Passau	13-Jul-2019	Heining, Agricultural arable field	BY	48.583	13.391
ZSM-HYM-42373-D12	Spilomicrus stigmaticalis	BOLD:ACU1243	♀	Plattling	13-Jul-2021	Isarmuendung, Hartholzauwald	BY	48.786	12.959
ZSM-HYM-42320-H06	Spilomicrus stigmaticalis	BOLD:ACU1243	♀	Plattling	13-Jul-2021	Isarmuendung, Weichholzauwald	BY	48.792	12.968
ZSM-HYM-42319-F09	Spilomicrus stigmaticalis	BOLD:ACU1243	♀	Plattling	13-Jul-2021	Isarmuendung, Magerrasen, sumpfig	BY	48.78	12.966
ZSM-HYM-42362-C02	Spilomicrus stigmaticalis	BOLD:ACU1243	♀	Prullsbirkig	13-Jul-2019	Semi-natural meadow	BY	49.777	11.443
ZSM-HYM-33103-A01	Spilomicrus stigmaticalis	BOLD:ACU1243	♂	Rhoen Mountains	17-Oct-2017	Rhoen Fladungen, NSG Schwarzes Moor, Kermi-Hochmoor	BY	50.512	10.069
ZSM-HYM-33097-G01	Spilomicrus stigmaticalis	BOLD:ACU1243	♀	Rhoen Mountains	26-Jun-2017	Rhoen Fladungen, NSG Schwarzes Moor, Kermi-Hochmoor	BY	50.512	10.069
ZSM-HYM-33097-G02	Spilomicrus stigmaticalis	BOLD:ACU1243	♀	Rhoen Mountains	26-Jun-2017	Rhoen Fladungen, NSG Schwarzes Moor, Kermi-Hochmoor	BY	50.512	10.069
ZSM-HYM-33103-B10	Spilomicrus stigmaticalis	BOLD:ACU1243	♀	Rhoen Mountains	26-Jun-2017	Rhoen Fladungen, NSG schwarzes Moor, Karpatenbirkenwald	BY	50.512	10.071
ZSM-HYM-42363-F08	Spilomicrus stigmaticalis	BOLD:ACU1243	♀	Sailershausen	12-Jul-2019	Lichtung, Agricultural forest	BY	50.072	10.437
ZSM-HYM-42362-G09	Spilomicrus stigmaticalis	BOLD:ACU1243	♀	Selb	14-Jul-2019	Schoenwald, Urban forest	BY	50.187	12.1
ZSM-HYM-33090-G05	Spilomicrus stigmaticalis	BOLD:ACU1243	♀	Sugenheim	02-May-2019	Sugenheim, Oak-Be	BY	49.607	10.481
ZSM-HYM-42461-A10	Spilomicrus stigmaticalis	BOLD:ACU1243	♀	Weilheim	05-Sep-2021	Weilheim, Innenstadt-Garten A. Zehm	BY	47.841	11.14
BC-ZSM-HYM-25934-A08	Spilomicrus stigmaticalis	BOLD:ACU1243	♀	Wuerzburg	03-Aug-2015	Wuerzburg, Irtenberger Wald, Blutsee	BY	49.7254	9.83316
ZSM-HYM-42427-G04	Spilomicrus stigmaticalis	BOLD:ACU1243	♀	Recklinghausen	26-Jul-2021	Lrk. Recklingshausen, Haard-Sandgrabung	NRW	51.713	7.258
ZSM-HYM-42368-E08	Spilomicrus stigmaticalis	BOLD:ADS1706	♂	Gaggenau	23-May-2011	Michelbach, Vogelberg,	BW	48.811	8.358
BC-ZSM-HYM-25935-A01	Spilomicrus stigmaticalis	BOLD:ADS1706	♂	Ammergau Alps	25-May-2013	Boebing, Ammertal	BY	47.7473	10.9651
BC-ZSM-HYM-26829-F02	Spilomicrus stigmaticalis	BOLD:ADS1706	♂	Grueneck	15-May-1968	Grueneck	BY	47.6325	11.723
ZSM-HYM-42363-B09	Spilomicrus stigmaticalis	BOLD:ADS1706	♀	Ketterschwang	16-Jul-2019	Wald, Agricultural forest	BY	47.963	10.676
ZSM-HYM-42321-G08	Spilomicrus stigmaticalis	BOLD:ADS1706	♂	Munich	01-Jun-2021	Botanischer Garten	BY	48.165	11.495
BIOUG42760-G02	Spilomicrus stigmaticalis	BOLD:ADS1706	unknown	Munich	05-Jun-2017	Zoologische Staatssammlung Muenchen	BY	48.165	11.485
ZSM-HYM-42371-F10	Spilomicrus stigmaticalis	BOLD:ADS1706	♂	Munich	21-Jun-2021	Botanischer Garten	BY	48.165	11.495
ZSM-HYM-42441-A10	Spilomicrus stigmaticalis	BOLD:ADS1706	♂	Paehl	12-Jul-2020	Paehl, Goasl,	BY	47.942	11.183
ZSM-HYM-42373-A01	Spilomicrus stigmaticalis	BOLD:ADS1706	♂	Plattling	16-Jun-2021	Isarmuendung, Schlammbank	BY	48.797	12.987
ZSM-HYM-42370-F04	Spilomicrus stigmaticalis	BOLD:ADS1706	unknown	Plattling	16-Jun-2021	Isarmuendung, Hartholzauwald	BY	48.786	12.959
ZSM-HYM-42370-F06	Spilomicrus stigmaticalis	BOLD:ADS1706	unknown	Plattling	16-Jun-2021	Isarmuendung, Hartholzauwald	BY	48.786	12.959
ZSM-HYM-42320-F08	Spilomicrus stigmaticalis	BOLD:ADS1706	♂	Plattling	30-Jun-2021	Isarmuendung, Hartholzauwald	BY	48.786	12.959
ZSM-HYM-42423-H10	Spilomicrus stigmaticalis	BOLD:ADS1706	♀	Bonn	06-Jun-2017	Windeck, Schaldern, Siegaue, Sieg river	NRW	50.8	7.585
BC-ZSM-HYM-26829-E12	Spilomicrus stigmaticalis		♀	Hohenheim	19-Jun-1953	Hohenheim	BW	48.7153	9.217
BC-ZSM-HYM-26829-F01	Spilomicrus stigmaticalis		♂	Berchtal forrest	15-Jun-1984	Bechtalerwald	BY	48.2028	7.70056
ZSM-HYM-42371-H11	Spilomicrus stigmaticalis		♂	Grafenaschau	01-Jan-2013	Im Gsott, Davallseggenried gemaeht Feldnr. 10	BY	47.656	11.108
ZSM-HYM-33126-D08	Spilomicrus thomsoni	BOLD:ADF4747	♂	Malsch	02-Aug-2020	Malsch, Hansjakobstr. 7, Garten	BW	48.884	8.32
ZSM-HYM-33126-D11	Spilomicrus thomsoni	BOLD:ADF4747	♂	Malsch	02-Aug-2020	Malsch, Hansjakobstr. 7, Garten	BW	48.884	8.32
ZSM-HYM-33126-E01	Spilomicrus thomsoni	BOLD:ADF4747	♂	Malsch	02-Aug-2020	Malsch, Hansjakobstr. 7, Garten	BW	48.884	8.32
ZSM-HYM-33126-G05	Spilomicrus thomsoni	BOLD:ADF4747	♂	Malsch	02-Aug-2020	Malsch, Hansjakobstr. 7, Garten	BW	48.884	8.32
ZSM-HYM-33126-G09	Spilomicrus thomsoni	BOLD:ADF4747	♂	Malsch	02-Aug-2020	Malsch, Hansjakobstr. 7, Garten	BW	48.884	8.32
ZSM-HYM-33099-B02	Spilomicrus thomsoni	BOLD:ADF4747	♀	Malsch	07-Jun-2020	Malsch, Hansjakobstr. 7, Garten	BW	48.884	8.32
ZSM-HYM-33171-G03	Spilomicrus thomsoni	BOLD:ADF4747	♀	Malsch	10-May-2020	Malsch, Hansjakobstr. 7, Garten	BW	48.884	8.32
ZSM-HYM-33125-H05	Spilomicrus thomsoni	BOLD:ADF4747	♂	Malsch	13-Sep-2020	Malsch, Hansjakobstr. 7, Garten	BW	48.884	8.32
ZSM-HYM-33108-H10	Spilomicrus thomsoni	BOLD:ADF4747	♂	Malsch	16-Aug-2020	Malsch, Hansjakobstr. 7, Garten	BW	48.884	8.32
ZSM-HYM-33123-F11	Spilomicrus thomsoni	BOLD:ADF4747	♂	Malsch	19-Jul-2020	Malsch, Hansjakobstr. 7, Garten	BW	48.884	8.32
ZSM-HYM-33126-B07	Spilomicrus thomsoni	BOLD:ADF4747	♀	Malsch	26-Apr-2020	Malsch, Hansjakobstr. 7, Garten	BW	48.884	8.32
ZSM-HYM-42372-E10	Spilomicrus thomsoni	BOLD:ADF4747	♀	Malsch	29-Mar-2020	Luderbusch,	BW	48.914	8.332
ZSM-HYM-33122-A03	Spilomicrus thomsoni	BOLD:ADF4747	♂	Malsch	30-Aug-2020	Malsch, Hansjakobstr. 7, Garten	BW	48.884	8.32
ZSM-HYM-33122-A04	Spilomicrus thomsoni	BOLD:ADF4747	♂	Malsch	30-Aug-2020	Malsch, Hansjakobstr. 7, Garten	BW	48.884	8.32
ZSM-HYM-33122-A05	Spilomicrus thomsoni	BOLD:ADF4747	♂	Malsch	30-Aug-2020	Malsch, Hansjakobstr. 7, Garten	BW	48.884	8.32
ZSM-HYM-42366-E11	Spilomicrus thomsoni	BOLD:ADF4747	unknown	Azendorf	13-Jul-2019	Industriegebiet, Agricultural settlement	BY	50.028	11.312
ZSM-HYM-42365-H10	Spilomicrus thomsoni	BOLD:ADF4747	♀	Bayreuth	11-Jul-2019	Laineck, Urban settlement	BY	49.959	11.618
ZSM-HYM-42442-A09	Spilomicrus thomsoni	BOLD:ADF4747	♀	Dammbach	03-Jun-2021	Dammbach, Dammbachtal, Magerrasen	BY	49.866	9.325
ZSM-HYM-42365-F06	Spilomicrus thomsoni	BOLD:ADF4747	♀	Gutersleben	12-Jul-2019	Gramschatzer Wald, Semi-natural forest	BY	49.873	9.932
BC-ZSM-HYM-25298-A02	Spilomicrus thomsoni	BOLD:ADF4747	♂	Homburg	12-Aug-2015	Homburg am Main, Kallmuth	BY	49.8	9.62455
ZSM-HYM-42368-A07	Spilomicrus thomsoni	BOLD:ADF4747	♂	Lohr am Main	06-Sep-2016	NSG Romberg, Armeria-Sandrasen	BY	49.982	9.595
BC-ZSM-HYM-25298-D12	Spilomicrus thomsoni	BOLD:ADF4747	♂	Lohr	29-Sep-2015	Karlstadt-Wiesenfeld, Maeusberg	BY	49.9866	9.71785
ZSM-HYM-42321-F06	Spilomicrus thomsoni	BOLD:ADF4747	♀	Munich	01-Jul-2021	Botanischer Garten	BY	48.164	11.497
ZSM-HYM-42321-H08	Spilomicrus thomsoni	BOLD:ADF4747	♀	Munich	01-Jul-2021	Botanischer Garten	BY	48.165	11.495
ZSM-HYM-42321-G10	Spilomicrus thomsoni	BOLD:ADF4747	♀	Munich	01-Jun-2021	Botanischer Garten	BY	48.165	11.495
ZSM-HYM-42456-D02	Spilomicrus thomsoni	BOLD:ADF4747	♂	Munich	01-Sep-2021	Muenchen, Botanischer Garten	BY	48.164	11.497
ZSM-HYM-42456-D03	Spilomicrus thomsoni	BOLD:ADF4747	♂	Munich	01-Sep-2021	Muenchen, Botanischer Garten	BY	48.164	11.497
ZSM-HYM-42456-D04	Spilomicrus thomsoni	BOLD:ADF4747	♂	Munich	01-Sep-2021	Muenchen, Botanischer Garten	BY	48.164	11.497
BIOUG55129-A04	Spilomicrus thomsoni	BOLD:ADF4747	♀	Munich	03-Jul-2017	Zoologische Staatssammlung Munchen	BY	48.165	11.485
BIOUG42720-D05	Spilomicrus thomsoni	BOLD:ADF4747	unknown	Munich	05-Jun-2017	Zoologische Staatssammlung Muenchen	BY	48.165	11.485
BIOUG42914-C09	Spilomicrus thomsoni	BOLD:ADF4747	unknown	Munich	05-Jun-2017	Zoologische Staatssammlung Muenchen	BY	48.165	11.485
ZSM-HYM-42439-F09	Spilomicrus thomsoni	BOLD:ADF4747	♂	Munich	14-Sep-2021	Muenchen, Botanischer Garten	BY	48.164	11.497
ZSM-HYM-42439-F10	Spilomicrus thomsoni	BOLD:ADF4747	♂	Munich	14-Sep-2021	Muenchen, Botanischer Garten	BY	48.164	11.497
ZSM-HYM-42322-E10	Spilomicrus thomsoni	BOLD:ADF4747	♀	Munich	15-Apr-2021	Botanischer Garten	BY	48.164	11.497
ZSM-HYM-42371-G11	Spilomicrus thomsoni	BOLD:ADF4747	♀	Munich	21-Jun-2021	Botanischer Garten	BY	48.165	11.495
BIOUG42954-C09	Spilomicrus thomsoni	BOLD:ADF4747	unknown	Munich	25-Sep-2017	Zoologische Staatssammlung Muenchen	BY	48.165	11.485
ZSM-HYM-42372-G02	Spilomicrus thomsoni	BOLD:ADF4747	♀	Munich	27-Jul-2021	Botanischer Garten	BY	48.165	11.495
BIOUG55176-B10	Spilomicrus thomsoni	BOLD:ADF4747	♂	Munich	28-Aug-2017	Zoologische Staatssammlung Munchen	BY	48.165	11.485
ZSM-HYM-42322-F07	Spilomicrus thomsoni	BOLD:ADF4747	♀	Munich	29-Apr-2021	Botanischer Garten	BY	48.165	11.495
ZSM-HYM-42436-C07	Spilomicrus thomsoni	BOLD:ADF4747	♀	Neumarkt	17-Jun-2021	Lkr. Neumarkt, Heckensaum in Obstwiese 870m ene` Arnsdorf	BY	49.004	11.604
ZSM-HYM-42424-E10	Spilomicrus thomsoni	BOLD:ADF4747	♀	Neumarkt	28-Jun-2021	Lkr. Neumarkt, Kopffelsen im FFH 200m ese` Muehlbach	BY	49.021	11.622
ZSM-HYM-42431-A12	Spilomicrus thomsoni	BOLD:ADF4747	♀	Plattling	07-Oct-2021	Moos, Isarmuendung, Schlammbank	BY	48.797	12.987
ZSM-HYM-42370-D09	Spilomicrus thomsoni	BOLD:ADF4747	♀	Plattling	16-Jun-2021	Isarmuendung, renat. Kiesbank	BY	48.781	12.906
ZSM-HYM-42370-G01	Spilomicrus thomsoni	BOLD:ADF4747	♀	Plattling	16-Jun-2021	Isarmuendung, Hartholzauwald	BY	48.786	12.959
ZSM-HYM-42320-F03	Spilomicrus thomsoni	BOLD:ADF4747	♀	Plattling	30-Jun-2021	Isarmuendung, Hartholzauwald	BY	48.786	12.959
ZSM-HYM-42361-D02	Spilomicrus thomsoni	BOLD:ADF4747	♀	Rimpar	12-Jul-2019	Semi-natural settlement	BY	49.859	9.953
ZSM-HYM-42358-B09	Spilomicrus thomsoni	BOLD:ADF4747	♀	Rothenbuch	15-Jul-2019	Semi-natural settlement	BY	49.963	9.389
ZSM-HYM-42423-F04	Spilomicrus thomsoni	BOLD:ADF4747	♀	Bonn	15-Sep-2020	Bonn, Institute garten ZFMK	NRW	50.722	7.114
ZSM-HYM-42423-F05	Spilomicrus thomsoni	BOLD:ADF4747	♂	Bonn	15-Sep-2020	Bonn, Institute garten ZFMK	NRW	50.722	7.114
ZSM-HYM-42322-D02	Spilomicrus thomsoni	BOLD:ADX1651	♀	Malsch	17-May-2020	Luderbusch,	BW	48.914	8.332
ZSM-HYM-42366-E09	Spilomicrus thomsoni	BOLD:ADX1651	♀	Azendorf	13-Jul-2019	Industriegebiet, Agricultural settlement	BY	50.028	11.312
ZSM-HYM-42368-G11	Spilomicrus thomsoni	BOLD:ADX1651	♀	Lohr a. M.	03-Jun-2018	Beilstein, an Trockenmauer in oeko-Weinberg Wildtulpe vor historischem Waldrand an S-Hang	BY	50.003	9.563
BIOUG42665-F07	Spilomicrus thomsoni	BOLD:ADX1651	♀	Munich	05-Jun-2017	Zoologische Staatssammlung Muenchen	BY	48.165	11.485
BIOUG55430-C01	Spilomicrus thomsoni	BOLD:ADX1651	♂	Munich	23-Oct-2017	Zoologische Staatssammlung Munchen	BY	48.165	11.485
non-German and non-sequenced material								corresponding coordinates
Sample ID	Species	BIN	Sex and number of specimens	Region	Collection date	Exact Site / collector	County/Province	latitude	longitude
	Spilomicrus politus	–	1♂	Romania	Jul-1913	Alp. Kudsir. (=Cugir) / Biro	Alba	45.8	23.35
TUZ-117439	Spilomicrus politus	–	1♀	Estonia	07-Jul-2017	Uhmardu / V. Soon	Tartu	58.6151	26.7807
	Spilomicrus politus	–	2♀	Russia	28-Jun-2009	Neftegorsk Distr., 5 km N of Pokrovka / V. Chemyreva	Samara	52.997	51.063
	Spilomicrus politus	–	3♂	Russia	28-Jun-2009	Neftegorsk Distr., 5 km N of Pokrovka / V. Chemyreva	Samara	52.997	51.063
	Spilomicrus politus	–	1♀	Georgia	7–8-Aug-2015	Gagra Distr., Lashipse River / V. Chemyreva	AR Abkhazia	43.4916	40.6616
	Spilomicrus politus	–	1♂	Georgia	29–30-Jul-2015	Gudauta Distr., Khipsta River / V. Chemyreva	AR Abkhazia	43.3012	40.6920
	Spilomicrus politus	–	1♀	Georgia	26-Jun-1958	Batumi, Botanical Garden / L. Din-Si	AR Adjara	41.775	42.177
